# Supplementary material for: Regulation of protein-coding gene and long noncoding RNA pairs in liver of conventional and germ-free mice following oral PBDE exposure
Source: PLoS One. 2018 Aug 1;13(8):e0201387. doi: 10.1371/journal.pone.0201387 (PMC6070246; doi:10.1371/journal.pone.0201387)
Supplement: S3 Table — (XLSX) [file pone.0201387.s022.xlsx]

## Sheet: CV_BDE-47vsCV_CO
lncRNAs	CV_CO average FPKM (lncRNA)	CV_BDE-47 average FPKM (lncRNA)	Fold change for lncRNA	Paired PCGs	CV_CO average FPKM (PCG)	CV_BDE-47 average FPKM (PCG)	Fold change for PCGs	Genomic location relative to PCG	Chromosome	Loci Start	Loci End	Gene ID	Strand	Distance to TSS
NONMMUG000693.2	1.30236	0.413466	0.317474	Clk1	11.7486	3.809	0.324209	Intron	chr1	58414595	58416929	NR_027853	-	8326
NONMMUG002011.2	5.61206	1.43535	0.255762	C730036E19Rik	4.03632	1.01756	0.2521	Downstream	chr1	151133294	151155212	NR_038011	+	6220
NONMMUG002322.2	2.7002	1.05614	0.391136	Mpzl1	2.41717	1.0206	0.422229	3'UTR	chr1	165592241	165593487	NM_001083897	-	41677
NONMMUG002380.1	1.42054	2.97325	2.09304	Gm7694	1.24837	2.74391	2.19799	3'UTR	chr1	170299151	170300254	NM_001198955	-	6630
NONMMUG002887.2	2.10071	0.857122	0.408016	Plxna2	2.83205	1.01069	0.356876	Intron	chr1	194621808	194652174	NM_008882	+	17163
NONMMUG002892.2	5.49718	1.87389	0.340882	Plxna2	2.83205	1.01069	0.356876	3'UTR	chr1	194812703	194816853	NM_008882	+	194950
NONMMUG002896.2	1.36992	0.316046	0.230703	A330023F24Rik	0.765254	0.140106	0.183084	Intron	chr1	194955758	195081336	NR_015566	+	1149
NONMMUG003799.2	1.69617	0.254236	0.149888	Hnrnph3	2.63934	1.17743	0.446107	Intron	chr10	63020943	63023608	NM_001079824	-	1574
NONMMUG004004.2	6.97046	12.8392	1.84194	Gstt3	48.8931	90.8704	1.85855	Intron	chr10	75779416	75781981	NM_133994	-	716
NONMMUG004086.2	1.50358	0.559117	0.371858	2610008E11Rik	1.36474	0.566895	0.415388	3'UTR	chr10	79064374	79066427	NM_001004362	-	32200
NONMMUG004627.2	2.25384	3.17013	1.40655	Syt1	1.6721	2.38786	1.42806	3'UTR	chr10	108497653	108499386	NM_001252342	-	512456
NONMMUG004685.2	2.91112	0.804902	0.276492	Osbpl8	3.65116	1.33405	0.365376	Intron	chr10	111267526	111315870	NM_175489	+	126897
NONMMUG005179.2	2.71962	0.718056	0.264028	Ewsr1	19.682	11.6103	0.589893	Intron	chr11	5080143	5082289	NM_007968	-	17861
NONMMUG005353.2	1.01014	1.35063	1.33708	Egfr	67.1695	131.266	1.95425	Upstream	chr11	16750151	16751808	NM_207655	+	-1223
NONMMUG005354.2	16.026	28.0942	1.75304	Egfr	67.1695	131.266	1.95425	Intron	chr11	16752230	16755821	NM_207655	+	1823
NONMMUG005362.1	5.23291	8.97025	1.7142	Egfr	67.1695	131.266	1.95425	Intron	chr11	16858791	16860040	NM_207655	+	107213
NONMMUG005975.1	0.904498	0.257314	0.284483	Zfp62	1.97124	0.930897	0.472238	Downstream	chr11	49194766	49244244	NM_009562	+	16006
NONMMUG006838.2	2.00199	0.695899	0.347604	Nufip2	2.42942	1.16561	0.479791	3'UTR	chr11	77715286	77716392	NM_001024205	+	29701
NONMMUG006848.1	0.903177	0.288046	0.318925	Nufip2	2.42942	1.16561	0.479791	3'UTR	chr11	77713499	77715217	NM_001024205	+	28220
NONMMUG007024.2	0.531099	0.156443	0.294564	Taf15	14.0117	8.15117	0.581742	Intron	chr11	83496062	83499664	NM_027427	+	24756
NONMMUG007320.2	2.54233	0.524694	0.206383	Luc7l3	3.96298	1.19431	0.301367	3'UTR	chr11	94291072	94292525	NM_026313	-	30113
NONMMUG007325.1	1.32979	0.303243	0.228038	Tob1	38.8405	15.2934	0.393749	Downstream	chr11	94213059	94219110	NM_009427	+	4631
NONMMUG007536.2	4.23073	9.20355	2.17541	Nr1d1	13.8748	31.314	2.2569	Intron	chr11	98768995	98773402	NM_145434	-	4044
NONMMUG008177.2	2.04917	0.61751	0.301347	2810008D09Rik	1.88704	0.572531	0.303403	Intron	chr11	117076531	117078956	NR_027059	+	961
NONMMUG009163.2	13.0337	23.0498	1.76848	Nemf	3.17987	1.15283	0.36254	Upstream	chr12	69361184	69361481	NM_025441	-	-4156
NONMMUG009221.2	0.897975	1.39128	1.54935	Dact1	0.610329	0.992684	1.62647	3'UTR	chr12	71316864	71321661	NM_001190466	+	9379
NONMMUG009814.1	37.3905	8.0319	0.214811	Serpina4-ps1	45.7402	13.7951	0.301597	Intron	chr12	104078500	104081483	NR_002861	+	2033
NONMMUG010317.2	1.25047	0.390857	0.312569	Arid4b	1.4958	0.458779	0.306711	Intron	chr13	14154734	14218746	NM_194262	+	122949
NONMMUG010673.2	2.23246	0.531143	0.237919	Prpf4b	4.73757	1.76962	0.37353	Downstream	chr13	34903029	34904329	NM_013830	+	28186
NONMMUG011047.1	0.949747	0.352367	0.371012	Uimc1	3.47728	1.70055	0.489046	Intron	chr13	55028123	55031617	NM_011307	-	70425
NONMMUG011474.2	1.30512	3.34017	2.55929	Arrdc3	10.1606	23.743	2.33676	Intron	chr13	80883480	80885574	NM_001042591	+	1106
NONMMUG012896.2	0.910947	2.50261	2.74726	Rpph1	0.927757	2.58559	2.78692	3'UTR	chr14	50807446	50807771	NR_002142	-	163
NONMMUG013017.1	0.497551	1.05329	2.11694	Tgm1	2.83431	5.12643	1.8087	Exon/CD	chr14	55705089	55706128	NM_001161714	-	7884
NONMMUG013240.2	0.232931	1.7619	7.56407	Scara5	0.361588	2.38764	6.60321	3'UTR	chr14	65763205	65765489	NM_028903	+	97945
NONMMUG013481.2	3.5377	1.49034	0.421274	Tsc22d1	38.1306	18.7705	0.492269	Intron	chr14	76503097	76505868	NM_207652	+	88662
NONMMUG014605.2	13.0391	19.2395	1.47553	Mtss1	11.5366	19.8078	1.71694	3'UTR	chr15	58941243	58942061	NM_001146180	-	140374
NONMMUG014610.2	0.533321	1.00347	1.88156	Mtss1	11.5366	19.8078	1.71694	Upstream	chr15	59076743	59095921	NM_001146180	-	-4306
NONMMUG014825.2	0.534475	2.35654	4.40908	Gm10872	0.941203	2.35346	2.50048	3'UTR	chr15	76267134	76267419	NR_045747	-	2563
NONMMUG014888.2	0.688801	0.703203	1.02091	Apol9a	23.7263	62.8338	2.64828	Intron	chr15	77406781	77411027	NM_001162883	-	2176
NONMMUG014959.1	0.494048	1.13236	2.292	Maff	0.727933	1.6967	2.33085	Downstream	chr15	79358170	79360082	NM_010755	+	11449
NONMMUG014959.2	30.0813	11.6978	0.388874	Ddx17	34.8696	11.1922	0.320973	3'UTR	chr15	79527740	79529652	NM_001040187	-	18045
NONMMUG015784.1	1.66802	0.3027	0.181473	Zc3h7a	4.80802	2.03927	0.424139	Intron	chr16	11151376	11156169	NM_145931	-	22621
NONMMUG017315.1	19.4623	5.00542	0.257186	Pisd-ps2	2.67458	0.783428	0.292917	Intron	chr17	3076580	3084986	NR_003519	-	3400
NONMMUG017627.2	0.939702	0.290919	0.309587	Zfp160	1.09996	0.50016	0.454707	3'UTR	chr17	21027366	21028851	NM_145483	+	19168
NONMMUG018412.1	7.93976	1.80109	0.226844	Vegfa	20.9013	8.62874	0.412832	Intron	chr17	46022294	46025579	NM_009505	-	8441
NONMMUG018414.2	18.4867	7.61322	0.411822	Vegfa	20.9013	8.62874	0.412832	3'UTR	chr17	46016798	46018672	NM_009505	-	14642
NONMMUG019824.2	4.14117	1.60344	0.387195	Mcc	3.52839	1.40523	0.398264	3'UTR	chr18	44426682	44429519	NM_001085373	-	384082
NONMMUG019850.2	1.30115	0.297573	0.2287	Pggt1b	1.60116	0.572541	0.357579	Downstream	chr18	46238847	46239903	NM_172627	-	41475
NONMMUG019851.2	1.51305	0.413591	0.27335	Pggt1b	1.60116	0.572541	0.357579	3'UTR	chr18	46240042	46241416	NM_172627	-	40121
NONMMUG020326.2	3.30646	4.63654	1.40227	Mbd1	7.58918	10.2849	1.35521	Intron	chr18	74267607	74269714	NM_013594	+	373
NONMMUG020577.1	13.8569	3.88661	0.280481	Chka	19.4294	6.28568	0.323514	Intron	chr19	3875364	3886416	NM_013490	+	29118
NONMMUG020686.1	16.8646	5.95957	0.353378	Syvn1	40.5009	17.6456	0.435685	Upstream	chr19	6045059	6047019	NM_028769	+	-536
NONMMUG020836.1	2.64462	4.28279	1.61944	Ccdc86	2.91491	4.43156	1.52031	Upstream	chr19	10948417	10956201	NM_023731	-	-3043
NONMMUG020961.1	21.7035	33.1966	1.52955	Aldh1a1	727.728	1030.68	1.4163	Intron	chr19	20567044	20641343	NM_013467	+	2212
NONMMUG021245.1	0.222951	0.445456	1.998	Ifit1	1.38098	2.49617	1.80753	Downstream	chr19	34649710	34651013	NM_008331	+	9473
NONMMUG021324.2	16.0974	56.2878	3.49669	Cyp2c53-ps	10.7436	38.2041	3.556	Intron	chr19	39229253	39274737	NR_033614	+	22742
NONMMUG021548.2	2.58504	0.716213	0.277061	Sh3pxd2a	5.0403	2.22972	0.442378	3'UTR	chr19	47265024	47265339	NM_008018	-	199230
NONMMUG022241.1	0.675156	1.81113	2.68254	Il1rn	0.492649	1.58608	3.21949	3'UTR	chr2	24349587	24350531	NM_031167	+	13200
NONMMUG022798.2	0.917425	0.206342	0.224915	Scai	0.299895	0.0880461	0.29359	3'UTR	chr2	39065614	39083332	NM_178778	-	116257
NONMMUG023265.2	1.78297	3.19681	1.79297	B3galt1	1.82584	3.79898	2.08067	3'UTR	chr2	68119991	68122692	NM_020283	+	16670
NONMMUG023301.2	0.444753	0.123635	0.277985	Ppig	1.80182	0.475179	0.263722	3'UTR	chr2	69750507	69753471	NM_001081086	+	28902
NONMMUG023306.2	2.08184	0.467419	0.224522	Ssb	10.3179	4.07347	0.394798	3'UTR	chr2	69871411	69872202	NM_009278	+	10245
NONMMUG023378.2	0.706312	1.15579	1.63637	Rapgef4	14.8757	28.2645	1.90004	Intron	chr2	72224687	72232303	NM_019688	+	247281
NONMMUG023518.2	1.10595	0.273138	0.246973	Ccdc141	1.19516	0.240595	0.201307	Intron	chr2	77039550	77042622	NM_001025576	-	129549
NONMMUG024766.2	10.1511	27.0811	2.66779	Gpcpd1	8.24437	20.879	2.53252	Downstream	chr2	132525507	132530739	NM_028802	-	50125
NONMMUG024767.2	3.57021	11.828	3.31296	Gpcpd1	8.24437	20.879	2.53252	Intron	chr2	132564494	132578187	NM_028802	-	6908
NONMMUG025246.2	0.648829	0.218325	0.336491	Rbm39	15.9084	7.28799	0.458122	Intron	chr2	156150021	156154236	NM_133242	-	28112
NONMMUG025320.2	2.59275	0.624715	0.240947	Snhg11	1.05375	0.274768	0.260754	3'UTR	chr2	158382150	158386143	NM_175692	+	8509
NONMMUG025900.2	1.92518	0.591677	0.307336	Dido1	4.32058	2.28938	0.529878	Intron	chr2	180681060	180682657	NM_175551	-	20242
NONMMUG025948.2	1.13526	0.274853	0.242106	Slc2a4rg-ps	0.943552	0.205686	0.217991	5'UTR	chr2	181384249	181387596	NR_045164	+	1673
NONMMUG025998.1	1.46591	0.46581	0.317761	Zfhx4	1.02452	0.360593	0.351962	3'UTR	chr3	5413160	5415852	NM_030708	+	195953
NONMMUG026326.2	2.34819	0.482597	0.205518	Ttc14	1.53834	0.411733	0.267647	3'UTR	chr3	33809505	33816632	NM_025978	+	12874
NONMMUG026726.2	2.53067	4.76929	1.88459	Arhgef26	2.84273	6.50819	2.28942	5'UTR	chr3	62337523	62340582	NM_001081295	+	276
NONMMUG026729.2	2.45487	5.90798	2.40663	Arhgef26	2.84273	6.50819	2.28942	3'UTR	chr3	62460689	62462217	NM_001081295	+	122677
NONMMUG026780.1	1.15558	0.207282	0.179375	Ccnl1	5.33716	1.51075	0.283063	Intron	chr3	65951290	65954971	NM_019937	-	5095
NONMMUG027128.1	2.29958	0.822322	0.357597	Hcn3	2.96535	0.935102	0.315343	Downstream	chr3	89141771	89151753	NM_008227	-	13395
NONMMUG027241.1	1.52728	0.625869	0.409793	Cgn	6.74695	3.33195	0.493845	Intron	chr3	94762542	94785789	NM_001037711	-	12350
NONMMUG027990.2	1.45297	0.4514	0.310675	Tet2	0.794282	0.232889	0.293207	3'UTR	chr3	133463682	133466232	NM_001040400	-	79433
NONMMUG028259.2	1.81132	0.345113	0.190531	Fubp1	2.77131	1.27911	0.461554	3'UTR	chr3	152234995	152236825	NM_057172	+	25453
NONMMUG028819.2	1.45985	0.532206	0.364563	Pm20d2	1.39326	0.534612	0.383714	3'UTR	chr4	33170408	33172026	NM_001034867	-	18520
NONMMUG028820.2	1.67327	0.587227	0.350946	Pm20d2	1.39326	0.534612	0.383714	3'UTR	chr4	33173283	33174835	NM_001034867	-	15678
NONMMUG029461.1	1008.98	1649.66	1.63499	Mup20	4540.55	7243.85	1.59537	3'UTR	chr4	62050088	62050554	NM_001012323	-	3796
NONMMUG029462.1	401.414	646.861	1.61145	Mup20	4540.55	7243.85	1.59537	Exon/CD	chr4	62052582	62054433	NM_001012323	-	610
NONMMUG030290.1	23.0789	36.4467	1.57922	Cyp4a12a	116.151	188.101	1.61945	Intron	chr4	115329723	115332231	NM_177406	+	31932
NONMMUG031448.2	14.9179	3.37059	0.225942	Per3	0.446284	0.695926	1.55938	Intron	chr4	150825732	151235847	NM_011067	-	13833
NONMMUG031604.2	7.37813	1.63645	0.221797	Ccnl2	12.1108	4.37603	0.361331	Intron	chr4	155818677	155820018	NM_207678	+	6859
NONMMUG032166.2	1.13137	0.300495	0.265603	Uvssa	0.945096	0.278464	0.294641	3'UTR	chr5	33416390	33422502	NM_001081101	+	40751
NONMMUG032898.1	31.0155	51.2651	1.65289	Ugt2b1	131.707	212.077	1.61022	Intron	chr5	86916524	86919661	NM_152811	-	8411
NONMMUG032988.2	7.5676	11.2582	1.48769	Stbd1	29.1706	40.4186	1.3856	Intron	chr5	92603054	92604821	NM_175096	+	887
NONMMUG033185.2	2.99487	0.607573	0.202872	D930016D06Rik	1.36448	0.287264	0.21053	Intron	chr5	104523676	104559729	NR_030673	+	15968
NONMMUG033753.1	2.03461	0.700583	0.344332	Rsrc2	5.373	2.12674	0.395819	3'UTR	chr5	123728136	123729594	NM_001005525	-	20549
NONMMUG034010.1	13.8522	34.1907	2.46825	Por	78.328	200.192	2.55582	Exon/CD	chr5	135727097	135734720	NM_008898	+	41695
NONMMUG035074.2	1.39968	0.2314	0.165324	Luc7l2	12.8791	3.97612	0.308726	Intron	chr6	38567409	38568669	NM_001170848	+	16596
NONMMUG035078.2	8.74885	2.41928	0.276526	Luc7l2	12.8791	3.97612	0.308726	Intron	chr6	38593443	38605427	NM_001170848	+	47992
NONMMUG035080.1	0.524514	0.116809	0.222698	Luc7l2	12.8791	3.97612	0.308726	Intron	chr6	38560048	38560964	NM_001170848	+	9063
NONMMUG035328.2	20.0936	4.81183	0.23947	Hnrnpa2b1	49.9661	25.3445	0.507234	Downstream	chr6	51457260	51463184	NM_016806	-	9672
NONMMUG035763.2	1.36828	0.519826	0.379913	Dqx1	1.86625	0.965807	0.517513	Intron	chr6	83065370	83067321	NM_033606	+	8502
NONMMUG037063.2	4.66328	1.00426	0.215355	2810474O19Rik	3.64872	0.683357	0.187287	3'UTR	chr6	149334638	149335652	NM_026054	+	25732
NONMMUG037169.2	1.33994	0.369688	0.275899	Peg3	0.990572	0.302266	0.305143	Downstream	chr7	6703904	6707624	NM_008817	-	24655
NONMMUG037820.1	1.35375	14.7927	10.9272	Saa2	16.4277	183.489	11.1695	Intron	chr7	46751672	46755671	NM_011314	+	1839
NONMMUG038210.2	6.24824	8.90085	1.42454	Klf13	4.90151	7.54338	1.53899	3'UTR	chr7	63886352	63887671	NM_021366	-	51904
NONMMUG038211.2	0.724788	1.24068	1.71179	Klf13	4.90151	7.54338	1.53899	Intron	chr7	63896388	63900239	NM_021366	-	40602
NONMMUG038526.2	1.38674	0.417069	0.300754	2900076A07Rik	0.617316	0.159919	0.259055	Intron	chr7	81523538	81532521	NR_045299	+	4480
NONMMUG038669.2	2.69171	0.893641	0.331997	Crebzf	3.21629	1.40636	0.437261	3'UTR	chr7	90444859	90446103	NM_145151	+	2701
NONMMUG039768.1	1.52665	0.211689	0.138662	Gm14378	0.660189	0.102619	0.15544	Intron	chr8	4248632	4251523	NM_001195258	+	1864
NONMMUG039809.1	1.70887	0.178755	0.104605	Arglu1	6.48782	3.1711	0.488778	Intron	chr8	8681410	8682234	NM_176849	-	8715
NONMMUG039810.1	1.79704	0.254793	0.141784	Arglu1	6.48782	3.1711	0.488778	Intron	chr8	8682307	8683453	NM_176849	-	7657
NONMMUG040196.2	0.645427	0.150609	0.233348	Adrb3	1.10975	0.371753	0.334989	Upstream	chr8	27228685	27231098	NM_013462	-	-303
NONMMUG040321.2	1.8391	0.3286	0.178675	Ppp1r3b	49.6093	24.8203	0.500314	Intron	chr8	35377909	35379526	NM_177741	+	2977
NONMMUG041315.2	0.150336	4.04142	26.8826	Mt2	5.95024	221.88	37.2892	Upstream	chr8	94166252	94173412	NM_008630	+	-2785
NONMMUG041442.1	1.84622	0.567937	0.307622	Nfat5	1.8844	0.664161	0.352451	3'UTR	chr8	107377649	107378357	NM_018823	+	84534
NONMMUG042132.2	1.64136	0.506592	0.308643	Fam76b	1.2929	0.514042	0.397588	3'UTR	chr9	13844334	13846538	NM_176836	+	17710
NONMMUG042232.1	3.76007	0.885423	0.235481	Col5a3	3.83045	1.00118	0.261373	Exon/CD	chr9	20770395	20771562	NM_016919	-	44056
NONMMUG042500.2	0.837673	0.165871	0.198013	Msantd2	1.20847	0.473861	0.392116	Intron	chr9	37491453	37516963	NM_146222	+	14888
NONMMUG042588.1	15.1828	6.57689	0.433181	Pvrl1	13.0416	5.63238	0.431877	3'UTR	chr9	43802066	43808756	NM_021424	+	60836
NONMMUG042592.2	0.713428	4.65759	6.52846	Usp2	0.940856	6.08805	6.47075	3'UTR	chr9	44093880	44095625	NM_198092	+	27732
NONMMUG043477.1	0.712006	0.244432	0.3433	Phip	0.770073	0.259871	0.337462	3'UTR	chr9	82869772	82871427	NM_001081216	-	104890
NONMMUG043564.2	1.8836	0.591277	0.313907	Adamts7	1.57045	0.720585	0.458841	Intron	chr9	90193728	90195821	NM_001003911	+	31797
NONMMUG044031.1	1.13416	0.280228	0.247079	Als2cl	6.8722	2.80937	0.408802	Exon/CD	chr9	110884371	110895899	NM_001146059	+	9962
NONMMUG044268.1	2.62928	0.848389	0.322669	Nktr	4.58345	1.78438	0.389309	3'UTR	chr9	121752939	121756055	NM_010918	+	35317
NONMMUG044987.2	1.04443	0.252676	0.241927	Atp11c	21.1384	10.3158	0.488012	Intron	chrx	60226992	60228485	NM_001037863	-	176243
NONMMUG045508.2	7.7701	3.11237	0.400557	Ogt	7.90211	3.10693	0.393177	3'UTR	chrx	101682194	101684347	NM_139144	+	43207
NONMMUG045566.1	1.30872	0.398988	0.304869	P2ry4	1.30515	0.419021	0.321053	3'UTR	chrx	100589310	100591429	NM_020621	-	4500
NONMMUG045566.2	0.825503	0.256264	0.310433	Chic1	0.478309	0.154118	0.322213	3'UTR	chrx	103393971	103396090	NM_009767	+	38555
NONMMUG045620.2	5.09903	1.5833	0.310509	Atrx	2.56267	0.772045	0.301267	3'UTR	chrx	105797621	105800029	NM_009530	-	130547
NONMMUG045663.2	8.77221	2.16774	0.247114	Hmgn5	7.99575	1.76811	0.221131	Exon/CD	chrx	109004892	109006069	NM_016710	-	7900
NONMMUG045900.2	1.13538	0.323056	0.284536	Fam199x	0.59119	0.179559	0.303725	3'UTR	chrx	137074066	137083068	NM_146261	+	28974
NONMMUG046389.2	3.28661	0.891632	0.271292	Ddx3y	6.25595	2.43708	0.389562	3'UTR	chry	1260873	1261515	NM_012008	-	25419
NONMMUG068260.1	0.555624	2.21764	3.99125	B3galt1	1.82584	3.79898	2.08067	Intron	chr2	68110757	68118886	NM_020283	+	10150
NONMMUG071200.1	2.74331	0.855797	0.311958	Clk2	2.60155	1.34242	0.516006	Exon/CD	chr3	89176352	89176662	NM_007712	+	11703
NONMMUG073856.1	1.25811	0.283672	0.225475	Mthfr	3.54465	1.11922	0.31575	3'UTR	chr4	148053659	148058093	NM_010840	+	16800
NONMMUG075203.1	2.19465	9.7431	4.43948	Steap4	20.8467	95.5469	4.58331	Intron	chr5	7975801	7980519	NM_054098	+	17689

## Sheet: CV_BDE-99vsCVCO
lncRNAs	CV_CO average FPKM (lncRNA)	CV_BDE-99 average FPKM (lncRNA)	Fold change for lncRNA	Neighboring PCGs	CV_CO average FPKM (PCG)	CV_BDE-99 average FPKM (PCG)	Fold change for PCGs	Genomic location to PCGs	Chromosome	Loci Start	Loci End	Gene ID	Strand	Distance to TSS
NONMMUG000213.2	6.39003	4.35743	0.68191	Gm4956	10.3346	6.72529	0.650757	Intron	chr1	21289082	21298247	NR_002858	-	4648
NONMMUG002001.2	10.5554	14.2071	1.34596	Prg4	8.01529	12.5338	1.56373	Intron	chr1	150453959	150456397	NM_001110146	-	10987
NONMMUG002257.2	1.02463	1.16977	1.14165	Fmo2	1.1605	1.55207	1.33741	3'UTR	chr1	162874321	162876094	NM_018881	-	23505
NONMMUG002322.2	2.7002	1.05614	0.391136	Mpzl1	2.41717	1.0206	0.422229	3'UTR	chr1	165592241	165593487	NM_001083897	-	41677
NONMMUG002346.2	4.57335	4.26445	0.932457	Ildr2	3.75294	2.74101	0.730363	3'UTR	chr1	166310990	166312246	NM_001164528	+	57480
NONMMUG002347.2	3.15049	2.44711	0.776737	Ildr2	3.75294	2.74101	0.730363	3'UTR	chr1	166315101	166315494	NM_001164528	+	61159
NONMMUG002553.1	7.99491	6.91851	0.865365	Adck3	144.773	103.965	0.718126	Intron	chr1	180181908	180182706	NM_023341	-	13713
NONMMUG002731.2	6.19195	2.79699	0.451714	Slc30a10	8.8558	4.06112	0.458583	3'UTR	chr1	185466910	185468759	NM_001033286	+	12987
NONMMUG002842.2	13.258	11.6169	0.876219	Lpgat1	19.0745	19.562	1.02556	3'UTR	chr1	191782379	191784253	NM_172266	+	65293
NONMMUG002887.2	2.10071	0.857122	0.408016	Plxna2	2.83205	1.01069	0.356876	Intron	chr1	194621808	194652174	NM_008882	+	17163
NONMMUG002896.2	1.36992	0.316046	0.230703	A330023F24Rik	0.765254	0.140106	0.183084	Intron	chr1	194955758	195081336	NR_015566	+	1149
NONMMUG004146.2	3.74289	1.81807	0.485739	Dot1l	2.74924	1.7538	0.637922	Downstream	chr10	80794394	80795458	NM_199322	+	39721
NONMMUG004239.2	4.42597	4.50045	1.01683	Slc41a2	4.44206	4.66066	1.04921	3'UTR	chr10	83230848	83233717	NM_177388	-	105535
NONMMUG004585.2	0.557066	0.591406	1.06164	Tmtc2	0.905077	1.17877	1.3024	3'UTR	chr10	105187668	105189401	NM_177368	-	385945
NONMMUG004627.2	2.25384	3.17013	1.40655	Syt1	1.6721	2.38786	1.42806	3'UTR	chr10	108497653	108499386	NM_001252342	-	512456
NONMMUG004692.2	39.7637	23.815	0.598914	Phlda1	45.9766	25.8383	0.561988	Exon/CD	chr10	111506485	111508640	NM_009344	+	1277
NONMMUG005230.1	2.66128	0.997164	0.374693	Gck	52.2677	50.6069	0.968225	Intron	chr11	5911667	5965661	NM_010292	-	10935
NONMMUG005958.2	2.59551	1.41102	0.543641	Trim7	2.9244	1.73032	0.591681	Intron	chr11	48843647	48853493	NM_053166	+	22433
NONMMUG006587.2	4.84078	3.84306	0.793891	Slc16a11	5.56382	4.48552	0.806194	Upstream	chr11	70205460	70216394	NM_153081	+	-2982
NONMMUG007325.1	1.32979	0.303243	0.228038	Tob1	38.8405	15.2934	0.393749	Downstream	chr11	94213059	94219110	NM_009427	+	4631
NONMMUG007536.2	4.23073	9.20355	2.17541	Nr1d1	13.8748	31.314	2.2569	Intron	chr11	98768995	98773402	NM_145434	-	4044
NONMMUG007594.1	8.17824	5.86168	0.716741	Acly	54.9432	40.3161	0.733778	Exon/CD	chr11	100481324	100487900	NM_001199296	-	43388
NONMMUG008114.1	2.50836	1.4386	0.573525	Llgl2	9.93576	6.26284	0.630334	Exon/CD	chr11	115849365	115855029	NM_145438	+	28140
NONMMUG008329.2	1.49106	1.0033	0.672881	Notum	11.0273	8.40312	0.762031	Intron	chr11	120659156	120661815	NM_175263	-	352
NONMMUG008338.2	11.7902	6.40011	0.542833	Fasn	60.3497	32.7476	0.54263	3'UTR	chr11	120805946	120807323	NM_007988	-	17913
NONMMUG008345.1	5.18763	3.1386	0.605017	Fasn	60.3497	32.7476	0.54263	Exon/CD	chr11	120812451	120815526	NM_007988	-	10559
NONMMUG008614.2	2.21891	0.971911	0.438013	Asap2	3.26259	1.53346	0.470014	3'UTR	chr12	21269099	21270170	NM_001135192	+	157879
NONMMUG009814.1	37.3905	8.0319	0.214811	Serpina4-ps1	45.7402	13.7951	0.301597	Intron	chr12	104078500	104081483	NR_002861	+	2033
NONMMUG011474.2	1.30512	3.34017	2.55929	Arrdc3	10.1606	23.743	2.33676	Intron	chr13	80883480	80885574	NM_001042591	+	1106
NONMMUG011613.1	3.28428	3.53499	1.07634	Scamp1	8.07038	8.7443	1.0835	Exon/CD	chr13	94203085	94205017	NM_029153	-	81230
NONMMUG012506.2	0.428382	0.47056	1.09846	Lrtm1	0.292639	0.358184	1.22398	3'UTR	chr14	29027526	29033642	NM_176920	+	12377
NONMMUG012896.2	0.910947	2.50261	2.74726	Rpph1	0.927757	2.58559	2.78692	3'UTR	chr14	50807446	50807771	NR_002142	-	163
NONMMUG012905.2	0.0991913	0.0267093	0.26927	Rnase1	0.118178	0.104254	0.882181	3'UTR	chr14	51144998	51145460	NM_011271	-	1538
NONMMUG013240.2	0.232931	1.7619	7.56407	Scara5	0.361588	2.38764	6.60321	3'UTR	chr14	65763205	65765489	NM_028903	+	97945
NONMMUG013481.2	3.5377	1.49034	0.421274	Tsc22d1	38.1306	18.7705	0.492269	Intron	chr14	76503097	76505868	NM_207652	+	88662
NONMMUG014605.2	13.0391	19.2395	1.47553	Mtss1	11.5366	19.8078	1.71694	3'UTR	chr15	58941243	58942061	NM_001146180	-	140374
NONMMUG014706.2	7.15017	5.08517	0.711195	Ndrg1	13.1835	8.29238	0.628995	3'UTR	chr15	66929606	66931108	NM_008681	-	39284
NONMMUG014825.2	0.534475	2.35654	4.40908	Gm10872	0.941203	2.35346	2.50048	3'UTR	chr15	76267134	76267419	NR_045747	-	2563
NONMMUG014888.2	0.688801	0.703203	1.02091	Apol9a	23.7263	62.8338	2.64828	Intron	chr15	77406781	77411027	NM_001162883	-	2176
NONMMUG014959.1	0.494048	1.13236	2.292	Maff	0.727933	1.6967	2.33085	Downstream	chr15	79358170	79360082	NM_010755	+	11449
NONMMUG015762.2	1.15459	0.355089	0.307546	Dexi	13.1256	9.40862	0.716816	Intron	chr16	10531092	10532985	NM_021428	-	11016
NONMMUG015781.2	266.45	221.978	0.833093	Zc3h7a	4.80802	2.03927	0.424139	Intron	chr16	11143905	11144408	NM_145931	-	32237
NONMMUG015784.1	1.66802	0.3027	0.181473	Zc3h7a	4.80802	2.03927	0.424139	Intron	chr16	11151376	11156169	NM_145931	-	22621
NONMMUG017205.2	0.138793	0.313229	2.25681	1810053B23Rik	0.137503	0.29228	2.12563	Intron	chr16	93343432	93364773	NR_040489	-	4610
NONMMUG017315.1	19.4623	5.00542	0.257186	Pisd-ps2	2.67458	0.783428	0.292917	Intron	chr17	3076580	3084986	NR_003519	-	3400
NONMMUG018018.1	1.07984	0.360144	0.333517	Cyp4f17	3.88561	2.32478	0.598305	Intron	chr17	32527861	32528453	NM_001101445	+	21696
NONMMUG018103.1	1.37943	1.62616	1.17887	H2-Ab1	26.4662	30.8819	1.16684	Intron	chr17	34262538	34269227	NM_207105	+	2656
NONMMUG018141.2	84.3021	99.5689	1.1811	C4a	39.4498	49.416	1.25263	Exon/CD	chr17	34814526	34815131	NM_011413	-	8626
NONMMUG018399.2	1.53815	0.390537	0.253902	Slc29a1	97.4091	75.6777	0.776905	Intron	chr17	45593329	45596698	NM_001199115	-	4590
NONMMUG018412.1	7.93976	1.80109	0.226844	Vegfa	20.9013	8.62874	0.412832	Intron	chr17	46022294	46025579	NM_009505	-	8441
NONMMUG020063.2	0.839117	0.915721	1.09129	Pdgfrb	2.16219	1.66055	0.767996	5'UTR	chr18	61045157	61045644	NM_001146268	+	251
NONMMUG020577.1	13.8569	3.88661	0.280481	Chka	19.4294	6.28568	0.323514	Intron	chr19	3875364	3886416	NM_013490	+	29118
NONMMUG020590.2	17.0203	10.3086	0.605665	Cdk2ap2	57.5994	35.9957	0.624932	Intron	chr19	4096927	4098953	NM_026373	+	590
NONMMUG020686.1	16.8646	5.95957	0.353378	Syvn1	40.5009	17.6456	0.435685	Upstream	chr19	6045059	6047019	NM_028769	+	-536
NONMMUG020729.2	36.5658	28.456	0.778211	Macrod1	35.6523	31.4212	0.881323	Intron	chr19	7066094	7086876	NM_134147	+	19718
NONMMUG020819.1	8.02133	6.05803	0.755239	Dak	162.23	129.251	0.796718	Intron	chr19	10598903	10600262	NM_145496	-	4676
NONMMUG021245.1	0.222951	0.445456	1.998	Ifit1	1.38098	2.49617	1.80753	Downstream	chr19	34649710	34651013	NM_008331	+	9473
NONMMUG021245.2	0.52208	0.551501	1.05635	Ifit2	0.510827	0.634545	1.24219	3'UTR	chr19	34575220	34576523	NM_008332	+	25178
NONMMUG021324.2	16.0974	56.2878	3.49669	Cyp2c53-ps	10.7436	38.2041	3.556	Intron	chr19	39229253	39274737	NR_033614	+	22742
NONMMUG022241.1	0.675156	1.81113	2.68254	Il1rn	0.492649	1.58608	3.21949	3'UTR	chr2	24349587	24350531	NM_031167	+	13200
NONMMUG022612.1	2.38605	1.02553	0.429801	Fpgs	66.8414	43.2334	0.646805	Intron	chr2	32683844	32687514	NM_010236	-	8496
NONMMUG023172.2	0.530384	0.420365	0.792566	Ifih1	3.31819	4.05037	1.22065	Downstream	chr2	62593288	62597214	NM_001164477	-	51004
NONMMUG023265.2	1.78297	3.19681	1.79297	B3galt1	1.82584	3.79898	2.08067	3'UTR	chr2	68119991	68122692	NM_020283	+	16670
NONMMUG023376.2	0.780222	0.115711	0.148305	Rapgef4	14.8757	28.2645	1.90004	Intron	chr2	72155456	72157841	NM_019688	+	175434
NONMMUG023518.2	1.10595	0.273138	0.246973	Ccdc141	1.19516	0.240595	0.201307	Intron	chr2	77039550	77042622	NM_001025576	-	129549
NONMMUG024248.2	2.54611	2.68388	1.05411	Spred1	1.416	1.80002	1.2712	3'UTR	chr2	117178233	117181551	NM_033524	+	58822
NONMMUG024766.2	10.1511	27.0811	2.66779	Gpcpd1	8.24437	20.879	2.53252	Downstream	chr2	132525507	132530739	NM_028802	-	50125
NONMMUG024767.2	3.57021	11.828	3.31296	Gpcpd1	8.24437	20.879	2.53252	Intron	chr2	132564494	132578187	NM_028802	-	6908
NONMMUG025007.2	7.86103	5.98593	0.761469	Foxa2	14.3119	10.3195	0.721045	Exon/CD	chr2	148043786	148045357	NM_010446	-	2398
NONMMUG025216.2	6.12713	5.76207	0.94042	Acss2	77.3778	68.4558	0.884695	Intron	chr2	155518059	155522193	NM_019811	+	2084
NONMMUG025948.2	1.13526	0.274853	0.242106	Slc2a4rg-ps	0.943552	0.205686	0.217991	5'UTR	chr2	181384249	181387596	NR_045164	+	1673
NONMMUG026150.1	4.8173	5.67869	1.17881	Cp	200.368	239.32	1.1944	Exon/CD	chr3	19956574	19958156	NM_001276250	+	312
NONMMUG026726.2	2.53067	4.76929	1.88459	Arhgef26	2.84273	6.50819	2.28942	5'UTR	chr3	62337523	62340582	NM_001081295	+	276
NONMMUG026729.2	2.45487	5.90798	2.40663	Arhgef26	2.84273	6.50819	2.28942	3'UTR	chr3	62460689	62462217	NM_001081295	+	122677
NONMMUG026780.1	1.15558	0.207282	0.179375	Ccnl1	5.33716	1.51075	0.283063	Intron	chr3	65951290	65954971	NM_019937	-	5095
NONMMUG027128.1	2.29958	0.822322	0.357597	Hcn3	2.96535	0.935102	0.315343	Downstream	chr3	89141771	89151753	NM_008227	-	13395
NONMMUG027241.1	1.52728	0.625869	0.409793	Cgn	6.74695	3.33195	0.493845	Intron	chr3	94762542	94785789	NM_001037711	-	12350
NONMMUG028246.2	3.2639	3.61536	1.10768	Eltd1	3.21465	3.70795	1.15345	3'UTR	chr3	151543444	151545080	NM_133222	+	106381
NONMMUG028821.2	7.85024	4.56315	0.581275	Pnrc1	23.2373	14.5735	0.627162	Upstream	chr4	33247969	33250776	NM_001033225	-	-585
NONMMUG028981.1	20.9261	16.2627	0.777147	Sigmar1	103.763	79.5726	0.766868	Intron	chr4	41738656	41740646	NM_011014	-	1662
NONMMUG029461.1	1008.98	1649.66	1.63499	Mup20	4540.55	7243.85	1.59537	3'UTR	chr4	62050088	62050554	NM_001012323	-	3796
NONMMUG029462.1	401.414	646.861	1.61145	Mup20	4540.55	7243.85	1.59537	Exon/CD	chr4	62052582	62054433	NM_001012323	-	610
NONMMUG030158.1	1.91796	0.693196	0.361423	Echdc2	65.8055	46.4668	0.706123	Intron	chr4	108174653	108176169	NM_026728	+	9975
NONMMUG030165.1	2.37493	2.96161	1.24703	Zyg11b	3.89269	4.63522	1.19075	Intron	chr4	108234852	108239632	NM_001033634	-	63848
NONMMUG030202.2	0.0650506	0.093628	1.43931	Ttc39a	0.182454	0.282513	1.5484	Upstream	chr4	109402279	109407100	NM_153392	+	-2410
NONMMUG030286.2	27.9347	13.3687	0.47857	Cyp4a14	476.224	224.948	0.472357	3'UTR	chr4	115473729	115499076	NM_007822	-	9739
NONMMUG030301.1	8.86074	7.29391	0.823172	Cyp4a10	310.99	193.751	0.623014	Upstream	chr4	115511837	115521184	NM_010011	+	-1776
NONMMUG031021.2	10.6105	12.1076	1.1411	Id3	60.4545	69.0153	1.14161	Downstream	chr4	136143824	136147320	NM_008321	+	1751
NONMMUG031192.1	4.20026	2.53575	0.603712	Arhgef19	18.3277	12.0112	0.655356	Intron	chr4	141243668	141247619	NM_172520	+	2760
NONMMUG031193.1	2.37469	1.46357	0.616321	Arhgef19	18.3277	12.0112	0.655356	Intron	chr4	141248903	141250611	NM_172520	+	6874
NONMMUG031604.2	7.37813	1.63645	0.221797	Ccnl2	12.1108	4.37603	0.361331	Intron	chr4	155818677	155820018	NM_207678	+	6859
NONMMUG032758.2	2.02119	0.895856	0.443232	Dancr	0.918654	0.357634	0.389302	5'UTR	chr5	74091463	74095405	NR_015531	+	352
NONMMUG032904.1	15.8062	19.5895	1.23936	Ugt2b37	30.7277	39.2494	1.27733	5'UTR	chr5	87252209	87257358	NM_053215	-	5
NONMMUG033102.2	2.17281	0.93013	0.428078	5430416N02Rik	1.59712	0.662061	0.414535	Intron	chr5	100420770	100429535	NR_034038	-	4383
NONMMUG034010.1	13.8522	34.1907	2.46825	Por	78.328	200.192	2.55582	Exon/CD	chr5	135727097	135734720	NM_008898	+	41695
NONMMUG034030.2	11.1306	10.8314	0.973117	Hspb1	27.9337	25.3335	0.906915	Intron	chr5	135887904	135889564	NM_013560	+	816
NONMMUG034986.2	3.32778	1.60721	0.482966	Wdr91	7.72272	3.81227	0.493643	Downstream	chr6	34879062	34881235	NM_001013366	-	30683
NONMMUG035046.1	0.633241	0.59741	0.943418	Trim24	1.68366	1.82775	1.08558	3'UTR	chr6	37965119	37969704	NM_001272064	+	96601
NONMMUG035074.2	1.39968	0.2314	0.165324	Luc7l2	12.8791	3.97612	0.308726	Intron	chr6	38567409	38568669	NM_001170848	+	16596
NONMMUG036690.2	0.389868	0.0498449	0.127851	Clec2h	2.59867	3.18098	1.22408	Intron	chr6	128671353	128673760	NM_053165	+	10172
NONMMUG036691.2	3.0501	2.74001	0.898335	Clec2h	2.59867	3.18098	1.22408	3'UTR	chr6	128676299	128676700	NM_053165	+	14115
NONMMUG037063.2	4.66328	1.00426	0.215355	2810474O19Rik	3.64872	0.683357	0.187287	3'UTR	chr6	149334638	149335652	NM_026054	+	25732
NONMMUG037806.2	3.628	4.73815	1.30599	Uri1	4.8196	6.153	1.27666	Intron	chr7	37953951	38019492	NM_011274	-	32831
NONMMUG037818.1	22.4325	24.872	1.10875	Saa3	8.31959	25.7427	3.09422	Upstream	chr7	46704887	46732786	NM_011315	-	-3160
NONMMUG037820.1	1.35375	14.7927	10.9272	Saa2	16.4277	183.489	11.1695	Intron	chr7	46751672	46755671	NM_011314	+	1839
NONMMUG038210.2	6.24824	8.90085	1.42454	Klf13	4.90151	7.54338	1.53899	3'UTR	chr7	63886352	63887671	NM_021366	-	51904
NONMMUG038211.2	0.724788	1.24068	1.71179	Klf13	4.90151	7.54338	1.53899	Intron	chr7	63896388	63900239	NM_021366	-	40602
NONMMUG039060.2	5.51788	2.95914	0.536282	Mical2	5.20601	2.87447	0.552144	3'UTR	chr7	112352179	112355186	NM_177282	+	127847
NONMMUG039768.1	1.52665	0.211689	0.138662	Gm14378	0.660189	0.102619	0.15544	Intron	chr8	4248632	4251523	NM_001195258	+	1864
NONMMUG040196.2	0.645427	0.150609	0.233348	Adrb3	1.10975	0.371753	0.334989	Upstream	chr8	27228685	27231098	NM_013462	-	-303
NONMMUG040350.2	0.855037	0.908195	1.06217	Lonrf1	0.71075	0.766433	1.07834	3'UTR	chr8	36216065	36216922	NM_001081150	-	33023
NONMMUG040354.2	2.09206	1.06645	0.50976	6430573F11Rik	2.52909	1.2588	0.497729	Upstream	chr8	36457595	36511589	NM_176952	+	-4598
NONMMUG040825.2	10.9691	8.30026	0.756695	Rfxank	4.43907	2.77788	0.62578	3'UTR	chr8	70131332	70133748	NM_011266	-	6657
NONMMUG041315.2	0.150336	4.04142	26.8826	Mt2	5.95024	221.88	37.2892	Upstream	chr8	94166252	94173412	NM_008630	+	-2785
NONMMUG041920.2	6.19391	3.18918	0.51489	Fam89a	5.42707	2.8239	0.520336	3'UTR	chr8	124740257	124741144	NM_001081120	-	11109
NONMMUG042232.1	3.76007	0.885423	0.235481	Col5a3	3.83045	1.00118	0.261373	Exon/CD	chr9	20770395	20771562	NM_016919	-	44056
NONMMUG042592.2	0.713428	4.65759	6.52846	Usp2	0.940856	6.08805	6.47075	3'UTR	chr9	44093880	44095625	NM_198092	+	27732
NONMMUG042614.1	9.77224	4.96192	0.507757	Hyou1	77.1083	38.9553	0.505203	Exon/CD	chr9	44387690	44390944	NM_021395	+	9828
NONMMUG043411.1	6.72691	5.18446	0.770704	Elovl5	114.415	74.5115	0.65124	Intron	chr9	77960649	77981926	NM_134255	+	53923
NONMMUG043900.2	10.2643	9.55095	0.9305	Cish	13.7767	13.0497	0.947231	3'UTR	chr9	107300379	107301839	NM_009895	+	4421
NONMMUG043990.2	17.4155	11.2585	0.646463	Nme6	21.6625	13.5368	0.624896	Intron	chr9	109837339	109842705	NM_018757	+	7229
NONMMUG044031.1	1.13416	0.280228	0.247079	Als2cl	6.8722	2.80937	0.408802	Exon/CD	chr9	110884371	110895899	NM_001146059	+	9962
NONMMUG052556.1	4.4388	3.53181	0.795667	Hdac5	12.8608	8.91	0.692805	Intron	chr11	102202017	102202810	NM_001077696	-	27759
NONMMUG060225.1	2.53165	1.01025	0.399048	Alg12	5.14216	2.5207	0.490202	Intron	chr15	88805845	88806487	NM_001142357	-	13152
NONMMUG061066.1	32.641	22.0394	0.675205	Smagp	36.1295	23.6163	0.653658	Intron	chr15	100621339	100636940	NM_001033872	-	7726
NONMMUG065926.1	0.322779	0.51586	1.59818	Acta2	1.21421	1.16719	0.961274	Exon/CD	chr19	34241667	34245108	NM_007392	-	11986
NONMMUG068260.1	0.555624	2.21764	3.99125	B3galt1	1.82584	3.79898	2.08067	Intron	chr2	68110757	68118886	NM_020283	+	10150
NONMMUG072441.1	1.8376	0.628359	0.341946	Szt2	1.9256	0.871375	0.452521	Exon/CD	chr4	118364686	118365477	NM_198170	-	44182
NONMMUG073856.1	1.25811	0.283672	0.225475	Mthfr	3.54465	1.11922	0.31575	3'UTR	chr4	148053659	148058093	NM_010840	+	16800
NONMMUG075203.1	2.19465	9.7431	4.43948	Steap4	20.8467	95.5469	4.58331	Intron	chr5	7975801	7980519	NM_054098	+	17689

## Sheet: GF_BDE-47vsGFCO
lncRNAs	GF_CO average FPKM (lncRNA)	GF_BDE-47 average FPKM (lncRNA)	Fold change for lncRNA	Paired PCGs	GF_CO average FPKM (PCG)	GF_BDE-47 average FPKM (PCG)	Fold change for PCGs	Genomic location to PCGs	Chromosome	Loci Start	Loci End	Gene ID	Strand	Distance to TSS
NONMMUG041080.2	0.35611	0.542069	1.5222	1700067K01Rik	0.220983	0.68395	3.09504	Exon/CD	chr8	84004234	84004777	NM_183097	+	2800
NONMMUG003885.2	7.61226	5.39609	0.708869	Arid5b	6.23525	4.70481	0.754551	3'UTR	chr10	68095798	68096899	NM_023598	-	182378
NONMMUG043900.2	10.2643	9.55095	0.9305	Cish	13.7767	13.0497	0.947231	3'UTR	chr9	107300379	107301839	NM_009895	+	4421
NONMMUG021324.2	16.0974	56.2878	3.49669	Cyp2c53-ps	10.7436	38.2041	3.556	Intron	chr19	39229253	39274737	NR_033614	+	22742
NONMMUG028182.2	36.0617	32.844	0.910772	Ddah1	35.3077	32.2158	0.912431	3'UTR	chr3	145891607	145894275	NM_026993	+	134250
NONMMUG031557.2	5.05177	5.45645	1.08011	Fam213b	21.7825	22.6941	1.04185	Intron	chr4	154896203	154899112	NM_025582	-	1386
NONMMUG014825.2	0.534475	2.35654	4.40908	Gm10872	0.941203	2.35346	2.50048	3'UTR	chr15	76267134	76267419	NR_045747	-	2563
NONMMUG004004.2	6.97046	12.8392	1.84194	Gstt3	48.8931	90.8704	1.85855	Intron	chr10	75779416	75781981	NM_133994	-	716
NONMMUG000991.2	1.73452	1.17752	0.678872	Igfbp5	1.38095	1.00798	0.72992	3'UTR	chr1	72858066	72859857	NM_010518	-	15904
NONMMUG029453.1	9.50604	16.7497	1.76201	Mup19	509.297	1049.2	2.0601	Downstream	chr4	61773964	61781963	NM_001135127	-	4261
NONMMUG029461.1	1008.98	1649.66	1.63499	Mup20	4540.55	7243.85	1.59537	3'UTR	chr4	62050088	62050554	NM_001012323	-	3796
NONMMUG029462.1	401.414	646.861	1.61145	Mup20	4540.55	7243.85	1.59537	Exon/CD	chr4	62052582	62054433	NM_001012323	-	610
NONMMUG043477.1	0.712006	0.244432	0.3433	Phip	0.770073	0.259871	0.337462	3'UTR	chr9	82869772	82871427	NM_001081216	-	104890
NONMMUG023301.2	0.444753	0.123635	0.277985	Ppig	1.80182	0.475179	0.263722	3'UTR	chr2	69750507	69753471	NM_001081086	+	28902
NONMMUG001560.2	1.03522	0.765992	0.739934	Tfcp2l1	0.920279	0.707166	0.768425	3'UTR	chr1	118681644	118685161	NM_023755	+	55458
NONMMUG020688.1	70.8	67.1832	0.948915	Tm7sf2	104.05	99.4763	0.95604	Exon/CD	chr19	6066128	6067867	NM_028454	-	853
NONMMUG013481.2	3.5377	1.49034	0.421274	Tsc22d1	38.1306	18.7705	0.492269	Intron	chr14	76503097	76505868	NM_207652	+	88662
NONMMUG065104.1	7.70745	6.23656	0.80916	Ttc39c	82.0046	65.8681	0.803225	Upstream	chr18	12641998	12644356	NM_028341	+	-355
NONMMUG032166.2	1.13137	0.300495	0.265603	Uvssa	0.945096	0.278464	0.294641	3'UTR	chr5	33416390	33422502	NM_001081101	+	40751

## Sheet: GF_BDE-99vsGFCO
lncRNAs	GF_CO average FPKM (lncRNA)	GF_BDE-99 average FPKM (lncRNA)	Fold change for lncRNA	Paired PCGs	GF_CO average FPKM (PCG)	GF_BDE-99 average FPKM (PCG)	Fold change for PCGs	Genomic location to PCGs	Chromosome	Loci Start	Loci End	Gene ID	Strand	Distance to TSS
NONMMUG000044.2	1.01575	0.437382	0.430598	Rb1cc1	3.03138	1.58076	0.521466	3'UTR	chr1	6274563	6276365	NM_009826	+	60803
NONMMUG000132.2	1.05386	0.280511	0.266174	Lactb2	65.8351	56.5034	0.858257	Intron	chr1	13641482	13642748	NM_145381	-	18394
NONMMUG000312.2	3.13838	2.52817	0.805564	Phf3	3.70771	3.23241	0.871809	3'UTR	chr1	30802341	30804072	NM_001081080	-	60050
NONMMUG000430.1	2.52287	2.75002	1.09004	Mrpl30	67.7699	74.7596	1.10314	Downstream	chr1	37896906	37900566	NM_027098	+	8184
NONMMUG000471.2	20.8418	19.059	0.914461	Rnf149	20.9944	20.6856	0.985293	3'UTR	chr1	39547569	39555539	NM_001033135	-	25793
NONMMUG000578.2	4.56365	2.42909	0.53227	Nabp1	3.36551	1.78028	0.52898	Intron	chr1	51470300	51478399	NM_028696	-	4050
NONMMUG000632.2	1.25882	0.92331	0.733473	Pgap1	1.08575	0.842588	0.776041	3'UTR	chr1	54475357	54477598	NM_001163314	-	81207
NONMMUG000683.1	1.79612	1.17988	0.656908	Aox1	25.5969	30.1273	1.17699	Intron	chr1	58073770	58082742	NM_009676	+	48288
NONMMUG000691.2	21.0664	19.4462	0.923091	Bzw1	28.5821	28.8373	1.00893	3'UTR	chr1	58405033	58407353	NM_025824	+	13058
NONMMUG000693.2	1.30236	0.413466	0.317474	Clk1	11.7486	3.809	0.324209	Intron	chr1	58414595	58416929	NR_027853	-	8326
NONMMUG000875.2	2.288	1.11121	0.485672	Pikfyve	1.30131	0.664554	0.51068	3'UTR	chr1	65274901	65278695	NM_011086	+	90114
NONMMUG001037.1	34.2465	32.9952	0.963461	Cyp27a1	294.318	293.846	0.998396	Intron	chr1	74735996	74737252	NM_024264	+	23051
NONMMUG001134.2	2.61191	1.61921	0.619932	Irs1	2.15948	1.40911	0.652524	3'UTR	chr1	82229681	82237090	NM_010570	-	58054
NONMMUG001212.2	14.9275	15.9916	1.07128	Itm2c	19.6286	21.9668	1.11912	3'UTR	chr1	85907551	85908610	NM_022417	+	13571
NONMMUG001285.2	1.96898	1.09942	0.558372	Usp40	4.11124	2.48422	0.604251	Intron	chr1	87945477	87948670	NM_001198573	-	61478
NONMMUG001559.2	0.957305	0.809903	0.846025	Tfcp2l1	0.920279	0.707166	0.768425	3'UTR	chr1	118675595	118680220	NM_023755	+	49963
NONMMUG001560.2	1.03522	0.765992	0.739934	Tfcp2l1	0.920279	0.707166	0.768425	3'UTR	chr1	118681644	118685161	NM_023755	+	55458
NONMMUG001716.2	0.926119	0.456767	0.493206	Pfkfb2	2.87601	1.64997	0.573702	3'UTR	chr1	130689280	130690288	NM_001162415	-	39469
NONMMUG001744.2	6.43416	5.06663	0.787457	Nucks1	6.58371	5.22033	0.792916	3'UTR	chr1	131932463	131936318	NM_175294	+	23933
NONMMUG001799.2	8.09139	7.70413	0.95214	Prelp	20.6036	19.455	0.944253	Downstream	chr1	133904675	133914823	NM_054077	-	11652
NONMMUG001820.2	1.85084	1.57473	0.850817	Kdm5b	3.05742	2.75755	0.901919	Downstream	chr1	134631309	134635285	NM_152895	+	73120
NONMMUG002001.2	10.5554	14.2071	1.34596	Prg4	8.01529	12.5338	1.56373	Intron	chr1	150453959	150456397	NM_001110146	-	10987
NONMMUG002033.2	2.75721	1.81942	0.659877	Edem3	4.00173	3.15777	0.789101	3'UTR	chr1	151820627	151822328	NM_001039644	+	66104
NONMMUG002210.2	2.10959	1.44411	0.684545	Rc3h1	1.69487	1.29879	0.766306	3'UTR	chr1	160972944	160974973	NM_001024952	+	67548
NONMMUG002211.2	2.20173	0.40167	0.182434	Serpinc1	1002.73	1008.19	1.00545	Intron	chr1	160979730	160980625	NM_080844	+	1572
NONMMUG002212.2	1.70729	0.437574	0.256298	Serpinc1	1002.73	1008.19	1.00545	Intron	chr1	160985757	160986929	NM_080844	+	7738
NONMMUG002488.2	2.51737	2.92481	1.16185	Cadm3	1.66322	1.6344	0.98267	3'UTR	chr1	173336004	173336819	NM_053199	-	31284
NONMMUG002553.1	7.99491	6.91851	0.865365	Adck3	144.773	103.965	0.718126	Intron	chr1	180181908	180182706	NM_023341	-	13713
NONMMUG002612.2	3.09018	1.79726	0.581603	Acbd3	3.42427	2.26487	0.661416	Intron	chr1	180743209	180755836	NM_133225	+	23480
NONMMUG002685.2	6.8566	8.98419	1.3103	Susd4	6.44143	9.2354	1.43375	Intron	chr1	182892229	182896580	NM_144796	+	129499
NONMMUG002722.2	1.88775	1.1933	0.632125	Iars2	13.3483	11.7149	0.87763	Downstream	chr1	185284726	185287009	NM_198653	-	43534
NONMMUG002842.2	13.258	11.6169	0.876219	Lpgat1	19.0745	19.562	1.02556	3'UTR	chr1	191782379	191784253	NM_172266	+	65293
NONMMUG002930.2	3.23866	2.37737	0.734059	Esr1	2.2694	1.8289	0.805898	Downstream	chr10	5003619	5005615	NM_007956	+	392572
NONMMUG002970.2	3.19986	2.53565	0.792428	Lats1	3.01907	2.66779	0.883647	3'UTR	chr10	7714009	7716470	NM_010690	+	34031
NONMMUG002974.2	0.585933	1.53064	2.61231	Ginm1	14.6101	17.887	1.2243	Exon/CD	chr10	7780184	7781358	NM_145418	-	146
NONMMUG003311.2	3.43343	1.62966	0.474646	Gm20300	3.43191	1.62838	0.474483	3'UTR	chr10	30603194	30606634	NR_045008	-	1720
NONMMUG003496.2	7.35509	4.53594	0.616707	Sec63	15.5772	10.158	0.65211	3'UTR	chr10	42830571	42832510	NM_153055	+	70045
NONMMUG003616.2	6.41249	4.5675	0.712282	Nus1	6.87296	5.27552	0.767575	3'UTR	chr10	52437032	52439659	NM_030250	+	20799
NONMMUG003885.2	7.61226	5.39609	0.708869	Arid5b	6.23525	4.70481	0.754551	3'UTR	chr10	68095798	68096899	NM_023598	-	182378
NONMMUG004007.2	18.3732	19.3858	1.05512	Mif	233.103	243.559	1.04485	Downstream	chr10	75851759	75866312	NM_010798	-	1215
NONMMUG004086.2	1.50358	0.559117	0.371858	2610008E11Rik	1.36474	0.566895	0.415388	3'UTR	chr10	79064374	79066427	NM_001004362	-	32200
NONMMUG004089.2	1.24724	1.26523	1.01443	Tpgs1	11.7944	12.0678	1.02318	Upstream	chr10	79667756	79670220	NM_148934	+	-421
NONMMUG004158.1	3.9045	4.87182	1.24775	Abhd17a	38.2874	43.4574	1.13503	Intron	chr10	80583598	80586672	NM_145421	-	5206
NONMMUG004161.1	4.79846	4.49659	0.93709	Scamp4	15.8623	16.3078	1.02809	Intron	chr10	80614066	80614964	NM_019575	+	11634
NONMMUG004201.1	3.96047	3.938	0.994326	Gna11	16.9627	16.9519	0.999367	Downstream	chr10	81526761	81529458	NM_010301	-	16937
NONMMUG004239.2	4.42597	4.50045	1.01683	Slc41a2	4.44206	4.66066	1.04921	3'UTR	chr10	83230848	83233717	NM_177388	-	105535
NONMMUG004304.2	17.2574	11.3853	0.659736	Hsp90b1	185.721	115.382	0.621268	Intron	chr10	86685464	86701985	NM_011631	-	11720
NONMMUG004354.2	4.47564	3.4236	0.764942	Uhrf1bp1l	5.36416	4.44345	0.828359	3'UTR	chr10	89818173	89819890	NM_029166	+	74041
NONMMUG004493.2	2.77052	1.4518	0.524015	Eea1	2.611	1.2368	0.473688	3'UTR	chr10	96044267	96045129	NM_001001932	+	104036
NONMMUG004614.2	2.02891	0.903431	0.44528	Lin7a	2.74485	1.68164	0.612653	3'UTR	chr10	107421320	107425143	NM_001033223	+	151401
NONMMUG004627.2	2.25384	3.17013	1.40655	Syt1	1.6721	2.38786	1.42806	3'UTR	chr10	108497653	108499386	NM_001252342	-	512456
NONMMUG004692.1	0.61001	0.353516	0.579525	Zdhhc17	1.37355	0.941151	0.685196	Intron	chr10	110943541	110945696	NM_172554	-	65448
NONMMUG004692.2	39.7637	23.815	0.598914	Phlda1	45.9766	25.8383	0.561988	Exon/CD	chr10	111506485	111508640	NM_009344	+	1277
NONMMUG005054.2	206.38	214.921	1.04138	Rpl41	648.792	664.352	1.02398	Intron	chr10	128548057	128549161	NM_018860	-	559
NONMMUG005179.2	2.71962	0.718056	0.264028	Ewsr1	19.682	11.6103	0.589893	Intron	chr11	5080143	5082289	NM_007968	-	17861
NONMMUG005211.2	32.0383	35.013	1.09285	Mrps24	39.4169	44.4169	1.12685	Intron	chr11	5704180	5705403	NM_026080	-	2908
NONMMUG005230.1	2.66128	0.997164	0.374693	Gck	52.2677	50.6069	0.968225	Intron	chr11	5911667	5965661	NM_010292	-	10935
NONMMUG005232.1	23.6585	18.6291	0.787415	Camk2b	1.55564	1.38469	0.890106	Intron	chr11	6005988	6007621	NM_001174053	-	58944
NONMMUG005252.2	2.82054	1.84544	0.654284	Purb	2.86542	2.1203	0.739961	3'UTR	chr11	6469922	6471710	NM_011221	-	5260
NONMMUG005256.1	4.37002	5.10492	1.16817	H2afv	10.6387	11.7099	1.10069	Downstream	chr11	6424544	6428763	NM_029938	-	17790
NONMMUG005256.2	1.27074	0.674661	0.530919	Gm11974	0.914439	0.446078	0.487816	Intron	chr11	6524541	6528761	NR_045893	-	2109
NONMMUG005354.2	16.026	28.0942	1.75304	Egfr	67.1695	131.266	1.95425	Intron	chr11	16752230	16755821	NM_207655	+	1823
NONMMUG005362.1	5.23291	8.97025	1.7142	Egfr	67.1695	131.266	1.95425	Intron	chr11	16858791	16860040	NM_207655	+	107213
NONMMUG005606.2	3.51868	1.86024	0.528674	Smek2	3.80435	2.18635	0.574699	3'UTR	chr11	29218925	29220774	NM_134034	+	46943
NONMMUG005681.2	3.18231	2.05609	0.6461	Cpeb4	5.45481	3.31287	0.607331	Upstream	chr11	31870911	31872673	NM_026252	+	-418
NONMMUG006096.2	122.277	113.627	0.929258	Leap2	159.884	122.76	0.767807	Upstream	chr11	53415426	53431357	NM_153069	-	-255
NONMMUG006204.2	1.5292	1.55096	1.01423	Galnt10	1.86109	1.96293	1.05472	3'UTR	chr11	57783745	57790985	NM_134189	+	141924
NONMMUG006362.2	0.780542	0.389451	0.498949	Ncor1	7.38895	6.15828	0.833444	Intron	chr11	62319389	62323144	NM_011308	-	117249
NONMMUG006587.2	4.84078	3.84306	0.793891	Slc16a11	5.56382	4.48552	0.806194	Upstream	chr11	70205460	70216394	NM_153081	+	-2982
NONMMUG006591.1	69.6386	76.8119	1.10301	Asgr1	439.16	486.567	1.10795	Downstream	chr11	70056777	70059362	NM_009714	+	3701
NONMMUG006752.1	31.2889	31.5926	1.00971	Serpinf1	499.153	519.473	1.04071	Exon/CD	chr11	75414532	75418171	NM_011340	-	6272
NONMMUG006754.1	8.50439	8.24391	0.969371	Serpinf2	415.271	416.089	1.00197	Intron	chr11	75434172	75440223	NM_008878	-	2304
NONMMUG006768.1	5.38315	5.75442	1.06897	Myo1c	8.44017	9.0299	1.06987	3'UTR	chr11	75672493	75675049	NM_008659	+	22263
NONMMUG006832.2	2.96231	1.59718	0.539169	Taok1	2.47142	1.20768	0.488658	3'UTR	chr11	77534390	77537680	NM_144825	-	71780
NONMMUG006837.2	1.9131	0.820394	0.428829	Nufip2	2.42942	1.16561	0.479791	3'UTR	chr11	77711397	77712011	NM_001024205	+	25566
NONMMUG006838.2	2.00199	0.695899	0.347604	Nufip2	2.42942	1.16561	0.479791	3'UTR	chr11	77715286	77716392	NM_001024205	+	29701
NONMMUG006848.1	0.903177	0.288046	0.318925	Nufip2	2.42942	1.16561	0.479791	3'UTR	chr11	77713499	77715217	NM_001024205	+	28220
NONMMUG006871.1	5.24705	5.50493	1.04915	Flot2	20.3705	21.7671	1.06856	Intron	chr11	78057104	78059473	NM_008028	+	20348
NONMMUG006939.2	3.47478	2.23213	0.64238	Suz12	3.3745	2.50455	0.742197	3'UTR	chr11	80032478	80034122	NM_001163018	+	40195
NONMMUG006964.2	3.02341	3.18586	1.05373	Tmem98	8.41298	8.29985	0.986552	Intron	chr11	80811405	80822026	NM_029537	+	6301
NONMMUG007024.2	0.531099	0.156443	0.294564	Taf15	14.0117	8.15117	0.581742	Intron	chr11	83496062	83499664	NM_027427	+	24756
NONMMUG007077.1	2.72391	1.99932	0.733987	Usp32	2.99666	2.53684	0.846557	3'UTR	chr11	84984593	84985862	NM_001029934	-	154728
NONMMUG007260.2	3.37589	3.18249	0.94271	Mmd	50.6381	48.3	0.953826	Intron	chr11	90249236	90251942	NM_026178	+	1114
NONMMUG007306.2	1.90473	1.17807	0.618495	Mbtd1	1.48212	1.04295	0.703687	3'UTR	chr11	93944418	93946614	NM_134012	+	59298
NONMMUG007307.2	6.0299	6.18138	1.02512	Nme2	247.825	267.69	1.08016	Upstream	chr11	93955276	93957557	NM_008705	-	-409
NONMMUG007310.2	181.86	205.652	1.13083	Spag9	7.1039	5.36989	0.755908	Intron	chr11	94037217	94037628	NM_001199204	+	41332
NONMMUG007320.2	2.54233	0.524694	0.206383	Luc7l3	3.96298	1.19431	0.301367	3'UTR	chr11	94291072	94292525	NM_026313	-	30113
NONMMUG007323.2	25.916	24.5465	0.947155	Ankrd40	19.0729	18.8362	0.987591	Exon/CD	chr11	94334438	94334907	NM_027799	+	6672
NONMMUG007491.1	3.4379	4.82339	1.40301	Psmb3	97.3765	123.971	1.27311	Intron	chr11	97702606	97705413	NM_011971	+	576
NONMMUG007505.2	2.65844	1.81584	0.683048	Med1	3.72776	2.77278	0.743821	3'UTR	chr11	98152164	98153610	NM_134027	-	40406
NONMMUG007536.2	4.23073	9.20355	2.17541	Nr1d1	13.8748	31.314	2.2569	Intron	chr11	98768995	98773402	NM_145434	-	4044
NONMMUG007554.2	623.11	752.397	1.20749	Igfbp4	535.423	637.375	1.19041	3'UTR	chr11	99051574	99052641	NM_010517	+	10848
NONMMUG007667.2	15.9261	14.1181	0.886474	Nags	32.0238	31.9539	0.99782	Upstream	chr11	102136549	102148705	NM_145829	+	-2885
NONMMUG007670.1	4.74976	4.92394	1.03667	Cd300lg	9.23426	10.0673	1.09021	Exon/CD	chr11	102053332	102054912	NM_027987	+	12612
NONMMUG007682.2	318.775	339.914	1.06631	Rundc3a	7.52265	6.9628	0.925578	Upstream	chr11	102368807	102417706	NM_016759	+	-146
NONMMUG007833.2	9.04291	5.44677	0.602325	Ccdc47	14.515	10.6549	0.734064	3'UTR	chr11	106199266	106200794	NM_026009	-	16337
NONMMUG007837.2	2.03951	1.71628	0.84152	Smarcd2	19.7746	18.2435	0.922571	Upstream	chr11	106272047	106276595	NM_001130187	-	-1349
NONMMUG007965.2	6.39743	3.51574	0.549555	Abca8b	8.23585	6.47628	0.786353	Downstream	chr11	109932568	109933777	NM_013851	-	62644
NONMMUG008133.1	2.48821	2.79907	1.12493	Wbp2	66.7628	70.9595	1.06286	Exon/CD	chr11	116077853	116081601	NM_016852	-	7237
NONMMUG008177.2	2.04917	0.61751	0.301347	2810008D09Rik	1.88704	0.572531	0.303403	Intron	chr11	117076531	117078956	NR_027059	+	961
NONMMUG008319.1	12.6146	10.2237	0.810465	Hgs	17.2385	15.7807	0.915435	Downstream	chr11	120482312	120486304	NM_008244	+	16674
NONMMUG008320.1	22.8366	25.8813	1.13332	Mrpl12	130.721	146.982	1.12439	Downstream	chr11	120486338	120492395	NM_027204	+	4698
NONMMUG008330.2	1.0186	1.11624	1.09586	Aspscr1	38.3884	40.9002	1.06543	Upstream	chr11	120672433	120673273	NM_026877	+	-119
NONMMUG008331.2	9.08801	8.50551	0.935905	Stra13	34.6235	31.7356	0.916591	Exon/CD	chr11	120687855	120734985	NM_016665	-	2347
NONMMUG009100.2	0.70645	0.268613	0.380229	Ctage5	54.5581	45.8328	0.840074	Intron	chr12	59174188	59176747	NM_001165254	+	45722
NONMMUG009177.2	8.55733	5.57552	0.651549	L2hgdh	9.7359	7.23662	0.743292	3'UTR	chr12	69690432	69692101	NM_145443	-	33608
NONMMUG009275.2	0.607722	0.396415	0.652297	2210039B01Rik	0.606847	0.395968	0.652501	Intron	chr12	73546500	73551986	NR_044985	+	761
NONMMUG009364.2	2.46103	1.75797	0.714322	Mpp5	1.95164	1.39338	0.713956	Exon/CD	chr12	78834462	78840566	NM_019579	+	88568
NONMMUG009428.2	23.041	10.2667	0.445586	Gm20337	0.559888	0.442451	0.79025	3'UTR	chr12	80942651	80947594	NR_045057	-	277
NONMMUG009537.2	0.805099	0.902031	1.1204	Npc2	20.5142	22.8493	1.11383	Intron	chr12	84759019	84766038	NM_023409	-	10584
NONMMUG009679.2	3.09074	1.5563	0.503536	Gtf2a1	2.3604	1.26603	0.536362	3'UTR	chr12	91555915	91558055	NM_175335	-	33502
NONMMUG009872.2	8.82477	6.88692	0.780409	Papola	11.8654	10.9082	0.919329	3'UTR	chr12	105836973	105838807	NM_011112	+	53189
NONMMUG010024.2	1.84349	1.34474	0.729453	Traf3	1.46964	1.19777	0.815006	3'UTR	chr12	111265705	111268272	NM_011632	+	100441
NONMMUG010040.2	1.00431	0.839537	0.835931	Ckb	3.81784	3.41286	0.893925	Intron	chr12	111669361	111672300	NM_021273	-	1508
NONMMUG010116.2	1.25087	0.576427	0.46082	Zfp386	1.03013	0.523969	0.508644	Exon/CD	chr12	116058509	116060572	NM_019565	+	11817
NONMMUG010180.1	1.27545	1.6124	1.26419	Akr1c14	84.8163	83.7088	0.986942	Intron	chr13	4058817	4061023	NM_134072	+	330
NONMMUG010276.2	0.896509	0.542893	0.605563	Gm10336	0.896356	0.542775	0.605535	3'UTR	chr13	12182716	12186488	NR_045170	-	1886
NONMMUG010359.2	0.702439	0.367868	0.523701	Mplkip	1.42649	1.05788	0.741598	3'UTR	chr13	17697532	17699100	NM_025479	+	2904
NONMMUG010414.2	3.06273	1.6574	0.541151	Zscan26	7.21888	3.83775	0.531627	3'UTR	chr13	21440470	21445935	NM_001013786	-	10525
NONMMUG010673.2	2.23246	0.531143	0.237919	Prpf4b	4.73757	1.76962	0.37353	Downstream	chr13	34903029	34904329	NM_013830	+	28186
NONMMUG010738.2	25.5793	18.0658	0.706264	Ssr1	9.94371	7.38489	0.742669	3'UTR	chr13	37976466	37979486	NM_025965	-	16214
NONMMUG010890.2	7.1727	6.28774	0.876621	Tpmt	11.0465	11.2147	1.01523	Exon/CD	chr13	47023625	47027286	NM_016785	-	17762
NONMMUG011485.2	2.08786	1.06647	0.510796	Lysmd3	3.37333	2.21154	0.655595	Downstream	chr13	81672305	81672859	NM_030257	+	14777
NONMMUG011556.2	10.1973	8.69612	0.852789	Tmem167	2.52595	2.07034	0.81963	3'UTR	chr13	90104424	90105291	NM_025335	+	15191
NONMMUG011730.1	0.655635	0.349705	0.533384	Bdp1	0.770963	0.446442	0.57907	3'UTR	chr13	100017893	100020186	NM_001081061	-	85031
NONMMUG012110.2	9.28505	6.15599	0.663	Hmgcs1	61.8653	38.3848	0.620457	Intron	chr13	119698359	119704549	NM_145942	+	10993
NONMMUG012296.1	4.68841	4.70058	1.0026	Mrps16	53.3702	54.3769	1.01886	Downstream	chr14	20389309	20392188	NM_025440	-	2807
NONMMUG012307.2	1.82102	1.64324	0.902369	Saysd1	4.37337	4.28299	0.979335	Intron	chr14	20078240	20083147	NM_026209	-	2479
NONMMUG012362.2	2.43678	1.82557	0.749172	Samd8	2.9272	2.16235	0.73871	3'UTR	chr14	21793141	21796257	NM_026283	+	44169
NONMMUG012363.2	3.93596	2.812	0.714437	Samd8	2.9272	2.16235	0.73871	3'UTR	chr14	21796742	21798725	NM_026283	+	47203
NONMMUG012439.1	3.18614	2.67019	0.838064	Slmap	6.71644	5.19986	0.774199	Intron	chr14	26526830	26536771	NM_032008	-	1940
NONMMUG012506.2	0.428382	0.47056	1.09846	Lrtm1	0.292639	0.358184	1.22398	3'UTR	chr14	29027526	29033642	NM_176920	+	12377
NONMMUG012550.2	5.7875	3.69795	0.638954	Pbrm1	2.72869	1.91016	0.700028	3'UTR	chr14	31119226	31121591	NM_001081251	+	101271
NONMMUG012551.2	29.9789	28.9106	0.964364	Smim4	22.891	22.5113	0.983415	3'UTR	chr14	31128641	31128905	NR_024069	-	157
NONMMUG012649.2	3.56531	2.81472	0.789475	Ccser2	3.33215	2.76273	0.829113	3'UTR	chr14	36874944	36877909	NM_027045	-	92338
NONMMUG012655.2	36.6512	28.8501	0.787154	Ghitm	60.7076	53.9818	0.88921	3'UTR	chr14	37120310	37121843	NM_078478	-	14246
NONMMUG012783.2	1.1261	0.64611	0.573758	Gnpnat1	15.0151	12.6267	0.840937	Intron	chr14	45383622	45385492	NM_019425	-	4239
NONMMUG012821.2	1.36982	1.27743	0.932554	Samd4	0.421596	0.344697	0.817601	Upstream	chr14	46860036	46897172	NM_028966	+	-4360
NONMMUG013084.2	1.27932	0.712941	0.557281	Zdhhc20	1.49866	1.05993	0.707247	Downstream	chr14	57830059	57835128	NM_029492	-	57669
NONMMUG013335.2	20.7616	18.6559	0.898577	Bmp1	31.2365	26.0656	0.83446	Intron	chr14	70474257	70476392	NM_009755	-	44936
NONMMUG013481.2	3.5377	1.49034	0.421274	Tsc22d1	38.1306	18.7705	0.492269	Intron	chr14	76503097	76505868	NM_207652	+	88662
NONMMUG013517.2	2.04517	1.52888	0.747558	Akap11	2.16398	1.83627	0.848564	3'UTR	chr14	78492267	78495091	NM_001164503	-	43181
NONMMUG013700.2	4.30444	2.47585	0.575186	Fbxl3	4.64507	3.16461	0.681284	3'UTR	chr14	103081879	103082860	NM_015822	-	17140
NONMMUG013845.2	0.809301	0.806776	0.99688	Mbnl2	4.33025	3.45203	0.79719	Intron	chr14	120275729	120329542	NM_207515	+	26967
NONMMUG014014.1	0.828877	0.436507	0.526625	Nipbl	2.23218	0.937367	0.419933	Downstream	chr15	8287857	8292787	NM_027707	-	154141
NONMMUG014057.2	1.83296	1.05708	0.576706	Dnajc21	5.07232	2.30369	0.454169	Intron	chr15	10461274	10470573	NM_030046	-	4593
NONMMUG014257.2	4.39998	5.06435	1.15099	Cpq	46.5069	54.423	1.17021	Intron	chr15	33012927	33236678	NM_176073	+	41674
NONMMUG014338.1	26.2921	23.4048	0.890185	Ywhaz	19.9507	16.9129	0.847732	3'UTR	chr15	36770927	36771928	NM_001253806	-	25502
NONMMUG014702.2	1.77922	1.0929	0.614255	Phf20l1	2.19495	1.2554	0.571948	3'UTR	chr15	66642783	66643315	NM_001081409	+	65478
NONMMUG014825.2	0.534475	2.35654	4.40908	Gm10872	0.941203	2.35346	2.50048	3'UTR	chr15	76267134	76267419	NR_045747	-	2563
NONMMUG014842.1	1.37895	1.50273	1.08976	Maf1	10.196	11.1755	1.09607	Downstream	chr15	76353758	76356624	NM_001164608	+	3898
NONMMUG014867.2	7.48061	8.51444	1.1382	Commd5	10.2362	12.0663	1.17879	Upstream	chr15	76895068	76901483	NM_025536	+	-1665
NONMMUG014888.2	0.688801	0.703203	1.02091	Apol9a	23.7263	62.8338	2.64828	Intron	chr15	77406781	77411027	NM_001162883	-	2176
NONMMUG014928.2	1.03238	1.01832	0.986386	Gga1	11.3483	10.4592	0.92165	5'UTR	chr15	78876876	78877619	NM_145929	+	58
NONMMUG014936.1	3.22737	3.36961	1.04407	Cdc42ep1	13.207	13.8432	1.04817	Upstream	chr15	78825384	78856470	NM_027219	+	-1719
NONMMUG014963.2	2.39371	1.86756	0.780194	Cby1	3.89472	3.38291	0.868589	Exon/CD	chr15	79666369	79667648	NM_028634	+	7782
NONMMUG015003.2	1.19511	0.628611	0.525985	Tnrc6b	1.81372	1.03447	0.570359	3'UTR	chr15	80930625	80932285	NM_144812	+	220143
NONMMUG015004.2	2.77116	1.53625	0.554371	Tnrc6b	1.81372	1.03447	0.570359	3'UTR	chr15	80937111	80941080	NM_144812	+	227783
NONMMUG015073.1	10.8909	6.67472	0.612872	Cyp2d13	64.0273	36.7105	0.573356	3'UTR	chr15	82638876	82639765	NR_003552	-	2725
NONMMUG015203.2	2.7825	2.39173	0.859561	1810021B22Rik	1.08984	1.06425	0.976523	Intron	chr15	89069529	89075854	NR_040417	-	3163
NONMMUG015230.1	4.02572	3.82778	0.950831	Lmf2	9.84195	9.06601	0.92116	Intron	chr15	89350526	89354108	NM_178919	-	3342
NONMMUG015363.2	1.79911	1.43247	0.796209	Scaf11	4.65075	4.32781	0.930561	3'UTR	chr15	96411697	96413726	NM_028148	-	48132
NONMMUG015370.2	3.03871	2.16131	0.711258	Slc38a2	14.2984	11.2456	0.786489	Intron	chr15	96696984	96699729	NM_175121	-	1342
NONMMUG015457.2	29.254	30.5351	1.04379	Gpd1	175.42	168.999	0.963396	Upstream	chr15	99705970	99726315	NM_010271	+	-1450
NONMMUG015486.2	4.12028	3.187	0.773492	Atf1	5.88555	4.33706	0.7369	3'UTR	chr15	100260652	100261107	NM_007497	+	33021
NONMMUG015560.1	1.33594	1.83637	1.37459	Pcbp2	53.8814	55.2781	1.02592	Intron	chr15	102487967	102490858	NM_001103166	+	18781
NONMMUG015781.2	266.45	221.978	0.833093	Zc3h7a	4.80802	2.03927	0.424139	Intron	chr16	11143905	11144408	NM_145931	-	32237
NONMMUG015924.1	5.13448	5.29556	1.03137	Thap7	10.4095	11.1116	1.06745	Intron	chr16	17528342	17531145	NM_026909	-	1309
NONMMUG015938.1	10.3584	11.9326	1.15197	Slc25a1	140.283	157.935	1.12584	Intron	chr16	17927509	17928302	NM_153150	-	314
NONMMUG015941.1	1.50786	1.91378	1.2692	Dgcr6	33.3827	33.6565	1.0082	Intron	chr16	18052968	18066601	NM_010047	+	6925
NONMMUG015942.1	23.7825	23.7563	0.9989	Dgcr6	33.3827	33.6565	1.0082	Intron	chr16	18069213	18071436	NM_010047	+	17465
NONMMUG016041.1	1.06533	0.335197	0.314642	Map3k13	2.12216	0.994776	0.468756	3'UTR	chr16	21928332	21931201	NM_172821	+	37798
NONMMUG016185.2	15.194	16.4633	1.08354	Cpn2	89.3232	102.28	1.14506	Intron	chr16	30259737	30275023	NM_027904	-	152
NONMMUG016250.1	1.00839	1.2457	1.23534	Pigx	9.212	9.94307	1.07936	Intron	chr16	32084509	32099790	NM_024464	-	7578
NONMMUG016406.1	2.66167	1.45409	0.546306	Golgb1	4.96142	2.46101	0.496028	Exon/CD	chr16	36931485	36932159	NM_030035	+	46812
NONMMUG017111.2	16.7514	17.4653	1.04262	Sod1	1212.03	1287.31	1.06211	Intron	chr16	90220753	90224385	NM_011434	+	1828
NONMMUG017205.2	0.138793	0.313229	2.25681	1810053B23Rik	0.137503	0.29228	2.12563	Intron	chr16	93343432	93364773	NR_040489	-	4610
NONMMUG017315.1	19.4623	5.00542	0.257186	Pisd-ps2	2.67458	0.783428	0.292917	Intron	chr17	3076580	3084986	NR_003519	-	3400
NONMMUG017449.2	4.2243	2.89657	0.685693	Qk	6.2502	4.87402	0.779819	3'UTR	chr17	10206757	10209206	NM_001159517	-	111380
NONMMUG017528.2	4.82551	4.7407	0.982426	Dact2	5.07634	5.02869	0.990613	Exon/CD	chr17	14195216	14198301	NM_172826	-	7073
NONMMUG017567.2	2.52219	1.33522	0.529389	Chd1	1.9944	1.33056	0.667149	Downstream	chr17	15768751	15778066	NM_007690	+	68442
NONMMUG017627.2	0.939702	0.290919	0.309587	Zfp160	1.09996	0.50016	0.454707	3'UTR	chr17	21027366	21028851	NM_145483	+	19168
NONMMUG017656.2	1.99824	0.735241	0.367945	Zfp942	1.86238	0.686581	0.368658	3'UTR	chr17	21926968	21928298	NM_001199048	-	34831
NONMMUG017733.1	0.500629	0.327897	0.65497	Meiob	1.23949	1.26379	1.01961	3'UTR	chr17	24838962	24840281	NM_029197	+	35240
NONMMUG017741.2	4.14897	3.42183	0.824741	Spsb3	11.4116	9.4657	0.82948	Exon/CD	chr17	24889460	24891819	NM_001163750	+	3966
NONMMUG017769.1	1.52284	1.80624	1.1861	Lmf1	24.8188	27.8287	1.12128	Intron	chr17	25655440	25659460	NM_029624	+	78277
NONMMUG017778.2	2.02341	1.94842	0.962938	Narfl	8.42766	8.19076	0.971889	Exon/CD	chr17	25779384	25782494	NM_026238	+	7164
NONMMUG017797.1	2.76911	3.0353	1.09613	Mrpl28	44.3825	49.0242	1.10458	Intron	chr17	26122741	26128768	NM_024227	+	2252
NONMMUG017978.1	28.3543	26.0834	0.919909	Cbs	206.286	184.928	0.89646	Intron	chr17	31631270	31633892	NM_001271353	-	4624
NONMMUG018024.2	6.07074	3.30331	0.544136	Zfp871	4.27	2.2898	0.536254	3'UTR	chr17	32765671	32768161	NM_172458	-	21371
NONMMUG018025.1	7.60863	7.20434	0.946864	Cyp4f14	129.54	120.436	0.929721	Intron	chr17	32906932	32910608	NM_001204336	-	8572
NONMMUG018025.2	3.57479	1.90058	0.531661	Zfp871	4.27	2.2898	0.536254	3'UTR	chr17	32769987	32773663	NM_172458	-	16462
NONMMUG018026.1	2.25633	2.2159	0.982082	Cyp4f13	41.9481	43.7174	1.04218	Intron	chr17	32925338	32926536	NM_130882	-	21424
NONMMUG018027.1	1.23233	0.370392	0.300561	Cyp4f13	41.9481	43.7174	1.04218	Intron	chr17	32932632	32933830	NM_130882	-	14130
NONMMUG018103.1	1.37943	1.62616	1.17887	H2-Ab1	26.4662	30.8819	1.16684	Intron	chr17	34262538	34269227	NM_207105	+	2656
NONMMUG018128.1	89.8762	111.432	1.23984	C4b	246.205	310.999	1.26317	Exon/CD	chr17	34732404	34733172	NM_009780	-	11109
NONMMUG018129.1	20.1318	24.2395	1.20404	C4b	246.205	310.999	1.26317	Exon/CD	chr17	34734838	34737805	NM_009780	-	7576
NONMMUG018131.1	39.7386	48.7279	1.22621	C4b	246.205	310.999	1.26317	Intron	chr17	34738095	34740606	NM_009780	-	4547
NONMMUG018149.2	72.3717	72.3378	0.999531	Cfb	479.285	511.037	1.06625	Intron	chr17	34859057	34859746	NM_001142706	-	3113
NONMMUG018153.1	1.08686	1.63296	1.50245	Abhd16a	19.0054	19.7014	1.03662	Upstream	chr17	35085482	35089470	NM_178592	+	-1814
NONMMUG018156.1	3.31132	3.51975	1.06294	Csnk2b	61.3844	65.3201	1.06412	Intron	chr17	35113843	35122616	NM_009975	-	3218
NONMMUG018158.1	2.69805	2.40775	0.892403	Bag6	23.4285	21.4667	0.916263	Intron	chr17	35141238	35142274	NM_001252468	+	6579
NONMMUG018211.1	1.20553	1.24938	1.03638	Ppp1r18	1.51838	1.55746	1.02574	Downstream	chr17	35874678	35876751	NM_001146711	+	10120
NONMMUG018348.2	3.49224	1.55553	0.445425	Cd2ap	3.47903	1.60763	0.46209	3'UTR	chr17	42792990	42795125	NM_009847	-	82367
NONMMUG018412.1	7.93976	1.80109	0.226844	Vegfa	20.9013	8.62874	0.412832	Intron	chr17	46022294	46025579	NM_009505	-	8441
NONMMUG018414.2	18.4867	7.61322	0.411822	Vegfa	20.9013	8.62874	0.412832	3'UTR	chr17	46016798	46018672	NM_009505	-	14642
NONMMUG018600.2	3.01256	3.29418	1.09348	D17Wsu104e	71.4428	67.3531	0.942756	Intron	chr17	56180981	56184052	NM_080837	-	1404
NONMMUG018602.2	2.09787	2.37542	1.1323	Fem1a	5.2794	6.01486	1.13931	Upstream	chr17	56255649	56257621	NM_010192	+	-157
NONMMUG018629.2	7.1704	7.31449	1.02009	Slc25a23	108.101	106.796	0.987921	3'UTR	chr17	57041774	57047144	NM_025877	-	15404
NONMMUG018645.2	7.7716	4.24964	0.546817	Nudt12	9.39508	6.02496	0.64129	Intron	chr17	58996250	59024981	NM_026497	-	2707
NONMMUG018926.2	2.5563	1.58566	0.620294	Eif2ak2	2.42865	1.66903	0.687227	3'UTR	chr17	78853123	78854172	NM_011163	-	28925
NONMMUG019146.2	2.13817	1.73557	0.811706	Foxn2	1.59225	1.31187	0.823905	3'UTR	chr17	88487362	88490531	NM_180974	+	48235
NONMMUG019369.2	4.09578	4.18386	1.02151	Ttc39c	82.0046	65.8681	0.803225	Intron	chr18	12697971	12698464	NM_028341	+	54685
NONMMUG019646.2	1.18801	1.36477	1.14879	Sil1	39.3855	45.1653	1.14675	Upstream	chr18	35498595	35501313	NM_030749	-	-1029
NONMMUG019797.2	1.14611	0.812812	0.709193	Rbm27	1.43983	1.09139	0.758003	3'UTR	chr18	42333298	42346530	NM_172626	+	64562
NONMMUG019823.2	1.4755	0.956154	0.64802	Dcp2	1.25213	0.908291	0.725394	3'UTR	chr18	44421451	44424960	NM_027490	+	42706
NONMMUG019850.2	1.30115	0.297573	0.2287	Pggt1b	1.60116	0.572541	0.357579	Downstream	chr18	46238847	46239903	NM_172627	-	41475
NONMMUG019851.2	1.51305	0.413591	0.27335	Pggt1b	1.60116	0.572541	0.357579	3'UTR	chr18	46240042	46241416	NM_172627	-	40121
NONMMUG019867.2	7.32743	5.57388	0.760687	Atg12	7.51168	5.91814	0.787857	Downstream	chr18	46730143	46734381	NM_026217	-	9317
NONMMUG020154.2	46.0826	37.1316	0.805762	Lman1	52.7741	42.9465	0.813779	3'UTR	chr18	65980756	65982977	NM_027400	-	20769
NONMMUG020550.2	3.13883	2.14872	0.684559	Tmx3	2.04283	1.45014	0.709872	3'UTR	chr18	90540759	90542267	NM_198295	+	31360
NONMMUG020584.1	26.9868	19.2256	0.712406	Ndufv1	112.927	102.655	0.909044	Intron	chr19	4010000	4012661	NM_133666	-	1425
NONMMUG020592.1	4.78825	5.50669	1.15004	Aip	10.5508	10.741	1.01803	Intron	chr19	4118255	4125790	NM_016666	-	3836
NONMMUG020650.2	4.34032	4.92851	1.13552	Ccdc85b	1.05246	1.20954	1.14925	Exon/CD	chr19	5456547	5457554	NM_001243307	-	513
NONMMUG020656.1	1.87568	1.69708	0.904784	Mus81	3.76669	3.11667	0.827429	Intron	chr19	5484211	5487227	NM_027877	-	2617
NONMMUG020658.1	1.47969	1.21365	0.820211	Mus81	3.76669	3.11667	0.827429	Exon/CD	chr19	5487467	5488311	NM_027877	-	447
NONMMUG020663.1	36.1385	38.1209	1.05485	Rnaseh2c	44.603	45.4718	1.01948	Intron	chr19	5602409	5602934	NM_026616	+	799
NONMMUG020668.1	7.29366	6.97165	0.95585	Fam89b	8.30044	8.88552	1.07049	Exon/CD	chr19	5727205	5731660	NM_181452	-	234
NONMMUG020688.1	70.8	67.1832	0.948915	Tm7sf2	104.05	99.4763	0.95604	Exon/CD	chr19	6066128	6067867	NM_028454	-	853
NONMMUG020690.1	10.0747	8.29725	0.823576	Zfpl1	9.78957	8.0589	0.823213	Intron	chr19	6080764	6084307	NM_024231	-	2356
NONMMUG020725.2	6.38121	5.63807	0.883543	Bad	15.6552	15.9963	1.02179	Intron	chr19	6950434	6951657	NM_007522	+	9191
NONMMUG020729.2	36.5658	28.456	0.778211	Macrod1	35.6523	31.4212	0.881323	Intron	chr19	7066094	7086876	NM_134147	+	19718
NONMMUG020777.2	4.42664	5.06057	1.14321	Ints5	4.28595	4.88385	1.1395	Exon/CD	chr19	8896647	8897923	NM_176843	+	4299
NONMMUG020801.2	170.92	214.584	1.25547	Fads2	179.846	215.334	1.19732	Downstream	chr19	10063631	10064017	NM_019699	-	37679
NONMMUG020819.1	8.02133	6.05803	0.755239	Dak	162.23	129.251	0.796718	Intron	chr19	10598903	10600262	NM_145496	-	4676
NONMMUG020835.2	15.3317	13.7744	0.898425	Tmem109	15.8465	14.1361	0.89207	3'UTR	chr19	10870663	10871074	NM_134142	-	10875
NONMMUG020836.1	2.64462	4.28279	1.61944	Ccdc86	2.91491	4.43156	1.52031	Upstream	chr19	10948417	10956201	NM_023731	-	-3043
NONMMUG020961.1	21.7035	33.1966	1.52955	Aldh1a1	727.728	1030.68	1.4163	Intron	chr19	20567044	20641343	NM_013467	+	2212
NONMMUG021115.2	1.74169	0.841453	0.483125	Cdc37l1	7.01838	5.23439	0.745812	Intron	chr19	29012843	29015495	NM_025950	+	23676
NONMMUG021143.2	0.592268	0.356054	0.60117	9930021J03Rik	1.56471	1.03627	0.662275	3'UTR	chr19	29714402	29716099	NM_172836	-	90759
NONMMUG021209.2	36.8263	28.3156	0.768897	Papss2	34.6209	29.4969	0.851995	3'UTR	chr19	32666294	32667178	NM_001201470	+	71022
NONMMUG021245.1	0.222951	0.445456	1.998	Ifit1	1.38098	2.49617	1.80753	Downstream	chr19	34649710	34651013	NM_008331	+	9473
NONMMUG021245.2	0.52208	0.551501	1.05635	Ifit2	0.510827	0.634545	1.24219	3'UTR	chr19	34575220	34576523	NM_008332	+	25178
NONMMUG021324.2	16.0974	56.2878	3.49669	Cyp2c53-ps	10.7436	38.2041	3.556	Intron	chr19	39229253	39274737	NR_033614	+	22742
NONMMUG021358.2	5.26375	3.29756	0.626467	Tm9sf3	16.3831	12.9254	0.788947	3'UTR	chr19	41210851	41213976	NM_133352	-	51591
NONMMUG021419.1	1.54993	0.769385	0.496399	Abcc2	65.2844	60.7908	0.931169	Intron	chr19	43785901	43790802	NM_013806	+	6044
NONMMUG021426.2	42.7774	33.7022	0.787852	Abcc2	65.2844	60.7908	0.931169	Downstream	chr19	43838295	43838578	NM_013806	+	56129
NONMMUG021434.2	16.7753	12.3789	0.73792	Chuk	21.1158	19.9981	0.947068	Downstream	chr19	44069804	44076087	NM_007700	-	34532
NONMMUG021443.2	1435.6	659.884	0.459656	Scd1	1278.95	803.778	0.628464	3'UTR	chr19	44394453	44397616	NM_009127	-	11675
NONMMUG021453.1	13.381	12.7583	0.953463	Mrpl43	23.9326	22.3236	0.932771	Exon/CD	chr19	45005652	45006544	NM_053164	-	344
NONMMUG021507.1	4.06557	4.16818	1.02524	Actr1a	23.1403	23.5941	1.01961	Intron	chr19	46378082	46380101	NM_016860	-	16644
NONMMUG021688.2	4.92773	3.62495	0.735624	Ablim1	4.43454	3.20869	0.723566	3'UTR	chr19	57034905	57037212	NM_178688	-	179974
NONMMUG021784.2	1.02496	0.925087	0.902558	Aida	1.64291	1.58065	0.962107	Intron	chr1	183318208	183324396	NM_181732	+	24243
NONMMUG021785.2	6.31841	4.07369	0.644734	Mia3	20.0861	16.4139	0.817179	3'UTR	chr1	183326235	183327350	NM_177389	-	42773
NONMMUG022268.2	1.38458	1.23957	0.895269	Tor4a	1.94226	2.06012	1.06068	Exon/CD	chr2	25194818	25196199	NM_146115	-	1305
NONMMUG022269.1	2.24185	2.539	1.13254	Pnpla7	23.9232	23.1829	0.969055	Intron	chr2	25048130	25052295	NM_146251	+	74180
NONMMUG022292.1	1.90822	1.6649	0.872487	Tprn	1.35536	1.18651	0.875417	Upstream	chr2	25255988	25265011	NM_175286	+	-2098
NONMMUG022332.2	40.6726	35.3152	0.868279	C330006A16Rik	31.2277	27.2216	0.871712	Exon/CD	chr2	26136778	26140559	NM_001256521	-	1838
NONMMUG022392.2	191.622	205.113	1.0704	Sardh	263.302	247.177	0.938759	Intron	chr2	27144897	27234710	NM_138665	-	57500
NONMMUG022450.2	2.9553	2.18992	0.741015	Setx	1.84213	1.29947	0.705417	3'UTR	chr2	29179858	29182464	NM_198033	+	56170
NONMMUG022491.2	9.49266	7.27425	0.766303	Set	16.6119	13.3511	0.803705	3'UTR	chr2	30070016	30072568	NM_023871	+	9297
NONMMUG022514.2	0.611707	0.445829	0.728828	Crat	14.7051	9.99514	0.679704	Intron	chr2	30413715	30415339	NM_007760	-	1221
NONMMUG022517.2	28.4957	24.9021	0.873891	Ppp2r4	24.2368	21.2431	0.876479	3'UTR	chr2	30447128	30447804	NM_138748	+	31417
NONMMUG023130.2	3.34303	2.3085	0.690541	Rbms1	3.79478	3.00465	0.791785	Downstream	chr2	60750192	60751897	NM_020296	-	212160
NONMMUG023172.2	0.530384	0.420365	0.792566	Ifih1	3.31819	4.05037	1.22065	Downstream	chr2	62593288	62597214	NM_001164477	-	51004
NONMMUG023265.2	1.78297	3.19681	1.79297	B3galt1	1.82584	3.79898	2.08067	3'UTR	chr2	68119991	68122692	NM_020283	+	16670
NONMMUG023292.2	1.10561	0.808688	0.731439	Abcb11	103.497	89.8132	0.867785	Intron	chr2	69248306	69272492	NM_021022	-	82217
NONMMUG023301.2	0.444753	0.123635	0.277985	Ppig	1.80182	0.475179	0.263722	3'UTR	chr2	69750507	69753471	NM_001081086	+	28902
NONMMUG023306.2	2.08184	0.467419	0.224522	Ssb	10.3179	4.07347	0.394798	3'UTR	chr2	69871411	69872202	NM_009278	+	10245
NONMMUG023314.2	7.7021	6.50557	0.844649	Ubr3	10.3801	10.2587	0.988312	3'UTR	chr2	70021142	70023741	NM_177783	+	125196
NONMMUG023377.2	1.23216	0.950548	0.77145	Rapgef4	14.8757	28.2645	1.90004	Intron	chr2	72221625	72224314	NM_019688	+	241755
NONMMUG023378.2	0.706312	1.15579	1.63637	Rapgef4	14.8757	28.2645	1.90004	Intron	chr2	72224687	72232303	NM_019688	+	247281
NONMMUG023396.2	1.54663	0.628986	0.406681	Sp3	4.72545	3.22127	0.681685	3'UTR	chr2	72936434	72937231	NM_001018042	-	43614
NONMMUG024122.2	4.63845	3.03085	0.653419	Lin7c	4.9263	3.4133	0.692873	3'UTR	chr2	109898072	109900998	NM_011699	+	8658
NONMMUG024685.2	0.980663	0.7986	0.814347	Ddrgk1	91.9593	76.883	0.836054	Upstream	chr2	130664399	130667109	NM_029832	-	-1109
NONMMUG024766.2	10.1511	27.0811	2.66779	Gpcpd1	8.24437	20.879	2.53252	Downstream	chr2	132525507	132530739	NM_028802	-	50125
NONMMUG024767.2	3.57021	11.828	3.31296	Gpcpd1	8.24437	20.879	2.53252	Intron	chr2	132564494	132578187	NM_028802	-	6908
NONMMUG025026.2	1.25956	0.594191	0.471747	Zfp120	1.21255	0.635815	0.524363	3'UTR	chr2	150114562	150116287	NM_023266	-	21254
NONMMUG025216.2	6.12713	5.76207	0.94042	Acss2	77.3778	68.4558	0.884695	Intron	chr2	155518059	155522193	NM_019811	+	2084
NONMMUG025246.2	0.648829	0.218325	0.336491	Rbm39	15.9084	7.28799	0.458122	Intron	chr2	156150021	156154236	NM_133242	-	28112
NONMMUG025262.2	10.6176	7.42185	0.699013	2900097C17Rik	13.7478	9.61139	0.699121	3'UTR	chr2	156388062	156392979	NR_024329	-	2459
NONMMUG025300.1	1.48651	1.65189	1.11125	Rpn2	76.2387	83.0594	1.08947	Intron	chr2	157289285	157290806	NM_019642	+	10948
NONMMUG025320.2	2.59275	0.624715	0.240947	Snhg11	1.05375	0.274768	0.260754	3'UTR	chr2	158382150	158386143	NM_175692	+	8509
NONMMUG025454.2	8.63294	7.22298	0.836677	Wfdc2	8.21912	6.58949	0.801727	Intron	chr2	164564180	164568494	NM_026323	+	3622
NONMMUG025743.2	2.05508	1.14093	0.555176	Stx16	4.71283	2.25538	0.478561	Intron	chr2	174076334	174084673	NM_001102423	+	3453
NONMMUG025900.2	1.92518	0.591677	0.307336	Dido1	4.32058	2.28938	0.529878	Intron	chr2	180681060	180682657	NM_175551	-	20242
NONMMUG025932.2	1.74113	1.62896	0.935579	Ppdpf	64.8408	60.4224	0.931858	Upstream	chr2	181185043	181187714	NM_025598	+	-964
NONMMUG025998.1	1.46591	0.46581	0.317761	Zfhx4	1.02452	0.360593	0.351962	3'UTR	chr3	5413160	5415852	NM_030708	+	195953
NONMMUG026053.1	1.40161	1.95843	1.39727	Fabp5	10.1888	16.1675	1.5868	Intron	chr3	10012604	10016335	NM_001272097	+	1885
NONMMUG026110.2	4.82571	3.05482	0.633031	Ythdf3	7.4816	6.54483	0.874789	5'UTR	chr3	16214241	16215444	NR_027375	+	31660
NONMMUG026146.2	0.850733	0.514591	0.60488	4632415L05Rik	0.849802	0.514452	0.605379	5'UTR	chr3	19894870	19898984	NR_027985	+	2057
NONMMUG026221.2	8.67695	4.4441	0.512173	Fndc3b	4.24091	2.35465	0.555224	3'UTR	chr3	27416351	27419238	NM_173182	-	292645
NONMMUG026283.2	1.62799	1.0369	0.636921	Phc3	1.54459	1.00096	0.648045	3'UTR	chr3	30900468	30902961	NM_001165955	-	67701
NONMMUG026302.2	3.09105	1.9824	0.641336	Pik3ca	2.46342	1.93433	0.785224	3'UTR	chr3	32463391	32468494	NM_008839	+	29792
NONMMUG026716.2	1.26654	0.816858	0.644953	Mbnl1	6.98614	4.42543	0.63346	Intron	chr3	60501264	60531622	NM_001253713	+	43614
NONMMUG026780.1	1.15558	0.207282	0.179375	Ccnl1	5.33716	1.51075	0.283063	Intron	chr3	65951290	65954971	NM_019937	-	5095
NONMMUG026824.2	5.02667	3.32886	0.662239	Kpna4	6.81446	5.58732	0.819922	3'UTR	chr3	69072221	69072749	NM_008467	-	54607
NONMMUG026881.2	7.23351	3.90253	0.539507	Golim4	7.7003	4.48466	0.5824	3'UTR	chr3	75876385	75877594	NM_175193	-	79842
NONMMUG026904.2	1.77394	1.38179	0.778938	Rapgef2	1.90338	1.43312	0.752931	3'UTR	chr3	79062518	79064188	NM_001099624	-	82522
NONMMUG026975.2	3.6113	1.70712	0.472714	Trim2	3.51506	1.72129	0.489689	Intron	chr3	84153297	84183843	NM_001271726	-	136205
NONMMUG027073.2	1.20094	1.1535	0.960494	Pmf1	15.6256	14.4522	0.924907	Intron	chr3	88395742	88396720	NM_025928	-	14085
NONMMUG027106.2	2.88147	2.18469	0.758184	Ash1l	2.27154	1.68339	0.741078	3'UTR	chr3	89076151	89078877	NM_138679	+	111703
NONMMUG027128.1	2.29958	0.822322	0.357597	Hcn3	2.96535	0.935102	0.315343	Downstream	chr3	89141771	89151753	NM_008227	-	13395
NONMMUG027295.2	3.18363	2.16475	0.679962	Anp32e	4.4678	2.80496	0.627817	Upstream	chr3	95908468	95945635	NM_023210	+	-2205
NONMMUG027716.2	2.15126	1.27674	0.593486	Slc30a7	2.26757	1.6886	0.744673	3'UTR	chr3	115938972	115940348	NM_023214	-	67746
NONMMUG027736.2	4.27361	4.01639	0.939813	Agl	5.15659	5.1652	1.00167	3'UTR	chr3	116740000	116745371	NM_001081326	-	65481
NONMMUG027737.1	0.851057	0.579682	0.681132	Dbt	15.6614	9.11487	0.581996	Exon/CD	chr3	116538515	116539960	NM_010022	+	26159
NONMMUG027739.1	6.4266	3.60615	0.561128	Dbt	15.6614	9.11487	0.581996	3'UTR	chr3	116548359	116549581	NM_010022	+	35892
NONMMUG027780.2	23.9584	20.9313	0.873651	Tmem56	22.4817	20.6625	0.919082	3'UTR	chr3	121202012	121203722	NM_178936	-	60449
NONMMUG027804.2	4.53376	3.56784	0.786949	Arhgap29	8.66002	8.43664	0.974206	3'UTR	chr3	122015032	122016753	NM_172525	+	62567
NONMMUG027817.2	1.22668	0.659194	0.53738	Fnbp1l	2.72576	1.44204	0.52904	3'UTR	chr3	122538724	122538992	NM_001114665	-	80809
NONMMUG027960.2	5.04849	3.61408	0.715874	Sgms2	7.04275	6.29409	0.893698	3'UTR	chr3	131318989	131320239	NM_028943	-	25309
NONMMUG027990.2	1.45297	0.4514	0.310675	Tet2	0.794282	0.232889	0.293207	3'UTR	chr3	133463682	133466232	NM_001040400	-	79433
NONMMUG028259.2	1.81132	0.345113	0.190531	Fubp1	2.77131	1.27911	0.461554	3'UTR	chr3	152234995	152236825	NM_057172	+	25453
NONMMUG028273.2	3.27997	2.17943	0.664466	Zzz3	2.18307	1.71023	0.783404	3'UTR	chr3	152458633	152459476	NM_001080755	+	63045
NONMMUG028344.2	1.54552	0.290327	0.187851	Cth	147.29	115.974	0.787387	Intron	chr3	157894960	157897191	NM_145953	-	28988
NONMMUG028486.2	3.53953	2.14997	0.607416	Asph	6.41941	4.38788	0.683534	Intron	chr4	9575267	9576183	NM_023066	-	93437
NONMMUG028509.2	6.70501	3.41161	0.508815	Trp53inp1	6.37334	4.06318	0.637528	3'UTR	chr4	11172421	11174377	NM_001199105	+	16959
NONMMUG028622.2	6.10122	3.82698	0.627248	Cpne3	6.14074	4.27396	0.696001	3'UTR	chr4	19519253	19520958	NM_027769	-	49999
NONMMUG028918.1	0.855381	0.900376	1.0526	Ddx58	4.49144	4.6832	1.04269	Downstream	chr4	40202350	40205120	NM_172689	-	36090
NONMMUG028972.2	34.5816	33.9192	0.980844	Enho	24.3381	22.8334	0.938177	3'UTR	chr4	41638275	41638918	NM_027147	-	1706
NONMMUG028979.1	12.2739	11.1084	0.905036	Dctn3	21.1549	22.1074	1.04502	Downstream	chr4	41707370	41721120	NM_001159565	-	8918
NONMMUG029035.1	5.50419	4.70651	0.855079	Ccdc107	65.6155	62.7236	0.955927	Intron	chr4	43492784	43496094	NM_001037913	+	1075
NONMMUG029123.2	1.59447	0.412488	0.258699	Slc25a51	6.74538	5.55933	0.824168	Intron	chr4	45406212	45407185	NM_001009949	-	2068
NONMMUG029200.2	2.43088	1.45046	0.596678	Stx17	2.99126	2.05053	0.685508	3'UTR	chr4	48185035	48186502	NM_026343	+	60850
NONMMUG029218.2	25.3944	13.0049	0.512117	Acnat1	25.0824	13.2187	0.527012	3'UTR	chr4	49443539	49447197	NM_001164565	-	5741
NONMMUG029280.2	1.52466	0.88741	0.582039	Fktn	1.13389	0.716993	0.632328	Downstream	chr4	53761918	53765785	NM_139309	+	49670
NONMMUG029403.2	2.27622	1.54793	0.680041	Ugcg	2.2923	1.65268	0.720972	3'UTR	chr4	59221110	59222709	NM_011673	+	32360
NONMMUG029549.2	2.26514	2.11845	0.935243	Megf9	2.74981	2.78543	1.01295	3'UTR	chr4	70430890	70434398	NM_172694	-	102284
NONMMUG029685.2	0.964216	0.666815	0.691562	Zdhhc21	0.832027	0.58622	0.704568	3'UTR	chr4	82799480	82802369	NM_026647	-	58737
NONMMUG029686.2	0.735405	0.470053	0.639175	Zdhhc21	0.832027	0.58622	0.704568	3'UTR	chr4	82802569	82805848	NM_026647	-	55453
NONMMUG029691.2	2.48365	2.16711	0.872553	Ttc39b	2.5134	2.60984	1.03837	3'UTR	chr4	83220461	83222044	NM_027238	-	102937
NONMMUG030058.2	1.02977	0.635624	0.617246	1700024P16Rik	1.68476	1.69701	1.00727	Downstream	chr4	105015989	105018033	NM_001162980	+	103556
NONMMUG030118.2	2.75806	3.17117	1.14978	Yipf1	29.5846	32.3186	1.09241	Intron	chr4	107314385	107321439	NM_145550	+	3550
NONMMUG030163.2	1.58385	1.32869	0.838896	Zcchc11	1.91612	1.37169	0.715868	Intron	chr4	108555392	108557469	NM_175472	+	97005
NONMMUG030286.2	27.9347	13.3687	0.47857	Cyp4a14	476.224	224.948	0.472357	3'UTR	chr4	115473729	115499076	NM_007822	-	9739
NONMMUG030301.1	8.86074	7.29391	0.823172	Cyp4a10	310.99	193.751	0.623014	Upstream	chr4	115511837	115521184	NM_010011	+	-1776
NONMMUG030810.2	15.5897	20.346	1.30509	Sdc3	13.5489	18.0118	1.32939	3'UTR	chr4	130823252	130826313	NM_011520	+	32246
NONMMUG030930.1	3.33905	3.49647	1.04715	Wdtc1	35.6057	37.4374	1.05144	Exon/CD	chr4	133296999	133298212	NM_199306	-	41710
NONMMUG031006.2	2.01171	1.07395	0.53385	Srsf10	4.76806	2.73246	0.573075	3'UTR	chr4	135866463	135868778	NM_010178	+	11529
NONMMUG031084.2	3.05336	1.72617	0.565336	Eif4g3	6.80804	5.27823	0.775294	3'UTR	chr4	138206284	138207058	NM_001256195	+	213216
NONMMUG031091.2	9.39593	10.6354	1.13191	Mul1	10.1792	11.2962	1.10973	3'UTR	chr4	138438945	138441876	NM_026689	+	5739
NONMMUG031099.1	10.5891	11.6545	1.10061	Pink1	77.3426	87.6329	1.13305	Intron	chr4	138322115	138327110	NM_026880	-	1684
NONMMUG031124.2	1.31563	0.792517	0.602384	Emc1	4.26575	3.08028	0.722097	3'UTR	chr4	139371230	139380382	NM_146157	+	23214
NONMMUG031341.2	3.87931	3.91181	1.00838	2510039O18Rik	7.39735	7.91672	1.07021	Exon/CD	chr4	147944154	147946259	NM_029841	+	4312
NONMMUG031369.2	14.5797	14.5925	1.00088	Pex14	32.7438	32.6798	0.998045	Intron	chr4	148960260	149001434	NM_019781	-	118965
NONMMUG031604.2	7.37813	1.63645	0.221797	Ccnl2	12.1108	4.37603	0.361331	Intron	chr4	155818677	155820018	NM_207678	+	6859
NONMMUG031829.1	0.638039	0.638397	1.00056	Cd36	14.236	9.91997	0.696824	Intron	chr5	17827936	17830450	NM_001159558	-	59766
NONMMUG032093.2	297.12	241.939	0.814281	Khk	381.337	304.814	0.799328	Intron	chr5	30919604	30933981	NM_008439	+	4898
NONMMUG032166.2	1.13137	0.300495	0.265603	Uvssa	0.945096	0.278464	0.294641	3'UTR	chr5	33416390	33422502	NM_001081101	+	40751
NONMMUG032320.2	4.72044	2.70996	0.574091	Cpeb2	4.31896	2.73231	0.632631	3'UTR	chr5	43286148	43289723	NM_001177379	+	54473
NONMMUG032532.2	1.84722	1.25401	0.678866	Arap2	1.48267	1.21202	0.817463	3'UTR	chr5	62602448	62604209	NM_178407	-	162849
NONMMUG032622.2	7.19347	5.1971	0.722475	Rbm47	8.09854	6.71595	0.829278	3'UTR	chr5	66015173	66018983	NM_001127382	-	134846
NONMMUG032695.1	1.55538	1.10211	0.708577	Commd8	2.43424	1.84445	0.757712	3'UTR	chr5	72158465	72160686	NM_178599	-	8608
NONMMUG032900.1	1.84409	0.837945	0.454394	Ugt2b36	275.049	350.552	1.2745	Intron	chr5	87084907	87087263	NM_001029867	-	6470
NONMMUG032905.2	3.94984	1.86308	0.471684	Ythdc1	3.95494	2.07231	0.52398	Intron	chr5	86833544	86836657	NM_177680	+	30611
NONMMUG033010.2	6.61683	7.28672	1.10124	Ccni	50.3463	54.8556	1.08957	Intron	chr5	93187425	93189231	NM_017367	-	18167
NONMMUG033177.2	55.9549	53.9135	0.963518	Hsd17b11	105.019	101.319	0.96477	Intron	chr5	103990037	103992842	NM_053262	-	30357
NONMMUG033247.1	5.81077	3.94531	0.678964	Evi5	12.5399	8.06527	0.64317	3'UTR	chr5	107747000	107748207	NM_007964	-	127504
NONMMUG033753.1	2.03461	0.700583	0.344332	Rsrc2	5.373	2.12674	0.395819	3'UTR	chr5	123728136	123729594	NM_001005525	-	20549
NONMMUG033793.2	2.77759	1.4742	0.530748	Sbno1	3.00266	1.90369	0.634001	3'UTR	chr5	124368710	124371039	NM_001081203	-	56040
NONMMUG033800.2	5.62924	4.88537	0.867857	Setd8	6.0603	5.50422	0.908242	3'UTR	chr5	124460758	124462273	NM_030241	+	21586
NONMMUG033823.2	1.49866	1.11246	0.742301	Scarb1	77.041	67.1112	0.871111	Intron	chr5	125303079	125307523	NM_001205082	-	35793
NONMMUG033851.1	0.757192	0.366644	0.484215	Glt1d1	8.70336	5.55688	0.638476	Intron	chr5	127681064	127709759	NM_177005	+	63150
NONMMUG034030.2	11.1306	10.8314	0.973117	Hspb1	27.9337	25.3335	0.906915	Intron	chr5	135887904	135889564	NM_013560	+	816
NONMMUG034070.1	1.6205	2.1142	1.30466	Tfr2	114.89	123.296	1.07317	Exon/CD	chr5	137577105	137578477	NM_015799	+	7941
NONMMUG034071.1	10.0073	10.3725	1.03649	Tfr2	114.89	123.296	1.07317	Intron	chr5	137581517	137584940	NM_015799	+	13378
NONMMUG034076.1	3.02552	3.02381	0.999434	Ppp1r35	8.84805	7.96239	0.899903	Upstream	chr5	137777510	137779573	NM_027242	+	-376
NONMMUG034096.2	4.67508	5.04594	1.07933	Tsc22d4	4.68844	5.12282	1.09265	5'UTR	chr5	137746011	137746328	NM_029805	+	201
NONMMUG034105.2	0.588013	0.521558	0.886983	Zfp113	0.697676	0.654384	0.937948	3'UTR	chr5	138141478	138144315	NM_019747	-	12848
NONMMUG034106.2	0.920444	1.43713	1.56135	Cops6	74.4487	81.7938	1.09866	Upstream	chr5	138160179	138161672	NM_012002	+	-176
NONMMUG034210.2	1.09623	1.24712	1.13764	Mmd2	1.10166	1.16045	1.05337	3'UTR	chr5	142563484	142564632	NM_175217	-	44694
NONMMUG034289.1	2.47774	3.37884	1.36368	Cyp3a11	2650.58	4119	1.554	Intron	chr5	145857125	145859797	NM_007818	-	21393
NONMMUG034299.1	4.05883	3.57746	0.881402	Cyp3a25	243.232	218.095	0.896654	Intron	chr5	145991381	145998717	NR_030782	-	14569
NONMMUG034311.2	5.7588	3.10722	0.539561	Rnf6	5.71241	3.00749	0.526483	3'UTR	chr5	146207707	146212032	NM_028774	-	11588
NONMMUG034320.2	5.03183	3.50732	0.697026	Cdk8	5.94011	4.76143	0.801573	Intron	chr5	146299291	146302840	NM_153599	+	69391
NONMMUG034370.1	4.33238	2.1988	0.507526	Hmgb1	7.59536	3.87932	0.510749	Intron	chr5	149047567	149050748	NM_010439	-	3880
NONMMUG034560.2	6.7451	5.70202	0.845358	C1galt1	8.04647	7.91847	0.984093	Downstream	chr6	7871315	7874028	NM_052993	+	27448
NONMMUG034626.2	16.1179	11.273	0.699407	Tmem106b	18.3239	13.8122	0.753783	3'UTR	chr6	13086757	13089260	NM_027992	+	18250
NONMMUG034633.2	0.803796	0.417159	0.518986	B630005N14Rik	1.25881	0.90372	0.717916	3'UTR	chr6	13625713	13627180	NM_175312	-	51520
NONMMUG035002.2	16.3496	20.023	1.22467	1810058I24Rik	42.4482	53.2699	1.25494	Intron	chr6	35252653	35263496	NR_015608	+	5376
NONMMUG035046.1	0.633241	0.59741	0.943418	Trim24	1.68366	1.82775	1.08558	3'UTR	chr6	37965119	37969704	NM_001272064	+	96601
NONMMUG035067.2	0.744186	0.631547	0.848641	1110001J03Rik	68.5949	59.1244	0.861936	Upstream	chr6	38527972	38535231	NM_025363	+	-3259
NONMMUG035074.2	1.39968	0.2314	0.165324	Luc7l2	12.8791	3.97612	0.308726	Intron	chr6	38567409	38568669	NM_001170848	+	16596
NONMMUG035109.2	0.747924	0.84816	1.13402	Adck2	2.81874	2.53133	0.898035	Downstream	chr6	39584091	39594785	NM_178873	+	15563
NONMMUG035112.2	1.54277	0.749688	0.485937	Braf	1.22577	0.702395	0.573024	3'UTR	chr6	39601577	39615078	NM_139294	-	117136
NONMMUG035328.2	20.0936	4.81183	0.23947	Hnrnpa2b1	49.9661	25.3445	0.507234	Downstream	chr6	51457260	51463184	NM_016806	-	9672
NONMMUG035449.2	2.53321	1.93583	0.764178	Avl9	2.50852	2.07434	0.82692	3'UTR	chr6	56759637	56761911	NM_030235	+	45870
NONMMUG035573.2	2.31155	1.17083	0.506512	Serbp1	10.9447	10.2074	0.932637	3'UTR	chr6	67284839	67286533	NM_001113566	+	18708
NONMMUG035574.2	0.8933	0.354161	0.396464	Serbp1	10.9447	10.2074	0.932637	3'UTR	chr6	67286831	67289995	NM_001113566	+	21435
NONMMUG035770.1	4.97071	4.57629	0.920651	Wbp1	25.7873	26.3548	1.02201	Exon/CD	chr6	83116145	83122749	NM_001083922	-	2014
NONMMUG035855.2	184.156	170.793	0.927438	Cml1	214.486	198.599	0.925929	Intron	chr6	85910195	85911910	NM_023160	-	4625
NONMMUG035899.2	4.70551	2.46096	0.522995	Gfpt1	5.09936	2.77681	0.54454	3'UTR	chr6	87090218	87092196	NM_013528	+	48362
NONMMUG036009.2	5.3598	5.51606	1.02915	Lsm3	5.40007	6.163	1.14128	3'UTR	chr6	91522245	91522621	NM_026309	+	6399
NONMMUG036099.1	1.19755	0.718778	0.600207	Uba3	7.4169	5.13274	0.692032	Downstream	chr6	97179199	97187348	NM_011666	-	22369
NONMMUG036173.2	3.35288	2.29736	0.68519	Ppp4r2	3.96731	2.92633	0.737611	3'UTR	chr6	100866842	100869928	NM_182939	+	34748
NONMMUG036303.2	1.90142	1.80573	0.949673	Il17rc	13.3816	13.7612	1.02836	Intron	chr6	113479454	113483161	NM_178942	+	9853
NONMMUG036575.1	10.8257	8.92185	0.824133	Ptms	493.742	484.022	0.980315	Intron	chr6	124915635	124918080	NM_026988	-	1089
NONMMUG036761.2	5.89513	3.98172	0.675426	Lrp6	5.05978	3.80456	0.751923	3'UTR	chr6	134446487	134447866	NM_008514	-	119737
NONMMUG036813.2	8.63257	10.1094	1.17108	Arhgdib	9.00371	10.2219	1.13529	Intron	chr6	136923667	136926886	NM_007486	-	16441
NONMMUG036870.1	0.415254	0.274671	0.661453	Slco1a4	9.0987	9.15986	1.00672	Intron	chr6	141814877	141820969	NM_030687	-	38248
NONMMUG037355.1	2.43311	2.8768	1.18236	Clptm1	26.7735	27.8708	1.04098	Intron	chr7	19635543	19636401	NM_019649	-	29058
NONMMUG037358.1	12.6409	12.3937	0.980449	Apoc2	273.843	262.691	0.959275	Intron	chr7	19673094	19674707	NM_001277944	-	4041
NONMMUG037359.1	24.4591	31.0461	1.26931	Apoc4	1840.74	1905.54	1.0352	Intron	chr7	19677566	19679120	NM_007385	-	3117
NONMMUG037360.1	188.799	187.811	0.994766	Apoc1	8544.47	7551.08	0.883738	Downstream	chr7	19688188	19689827	NM_001110009	-	3651
NONMMUG037362.1	5.30744	5.19703	0.979197	Pvrl2	23.565	25.8383	1.09647	Intron	chr7	19723440	19725521	NM_008990	-	25093
NONMMUG037366.2	7.11589	6.82909	0.959695	Vasp	7.36352	7.172	0.973991	Intron	chr7	19256929	19271854	NM_009499	-	7463
NONMMUG037387.2	2.58536	2.22968	0.862425	Pvrl2	23.565	25.8383	1.09647	Exon/CD	chr7	19715015	19723384	NM_008990	-	30374
NONMMUG037422.1	5.44796	5.70233	1.04669	Rabac1	65.3456	66.1072	1.01165	3'UTR	chr7	24968917	24970712	NM_010261	-	2914
NONMMUG037565.1	0.812931	1.08989	1.34069	Eif3k	62.1704	69.7364	1.1217	Intron	chr7	28970273	28982488	NM_028659	-	5434
NONMMUG037623.1	7.08742	6.73194	0.949843	Rbm42	23.7086	23.4497	0.989082	5'UTR	chr7	30649461	30650747	NM_133693	-	124
NONMMUG037641.1	5.13539	4.14658	0.807451	Usf2	22.6205	20.4886	0.905755	3'UTR	chr7	30945508	30945795	NM_011680	-	11152
NONMMUG037653.2	12.6224	11.537	0.914011	Sdhaf1	12.2201	11.166	0.913741	3'UTR	chr7	30321410	30322359	NM_001033140	-	491
NONMMUG037654.1	1.7487	0.347806	0.198894	Hpn	172.842	166.379	0.962607	Intron	chr7	31112062	31115890	NM_001110252	-	1350
NONMMUG037672.2	266.85	257.721	0.965789	Cox6b1	452.564	433.141	0.957083	Intron	chr7	30616973	30624615	NM_025628	-	5357
NONMMUG037688.2	221.597	219.627	0.991111	Fxyd1	317.482	305.788	0.963165	Intron	chr7	31051680	31053122	NM_019503	-	3255
NONMMUG037820.1	1.35375	14.7927	10.9272	Saa2	16.4277	183.489	11.1695	Intron	chr7	46751672	46755671	NM_011314	+	1839
NONMMUG037867.1	0.263214	0.386343	1.46779	Htatip2	29.1181	36.1101	1.24013	Intron	chr7	49761187	49764251	NM_016865	+	3614
NONMMUG037956.2	62.948	73.5176	1.16791	Fcgrt	100.529	116.53	1.15916	Intron	chr7	45102834	45103795	NM_010189	-	508
NONMMUG038311.2	3.92492	2.52574	0.643514	Nr2f2	3.75494	2.52877	0.673451	3'UTR	chr7	70353073	70355237	NM_183261	-	12591
NONMMUG038344.1	1.32143	0.883825	0.668838	Unc45a	4.45994	3.9977	0.896357	Intron	chr7	80330194	80334328	NM_133952	-	7958
NONMMUG038350.2	3.67171	1.69805	0.462468	Chd2	2.40096	1.04609	0.435697	3'UTR	chr7	73426697	73428872	NM_001081345	-	113962
NONMMUG038664.2	21.3486	18.0884	0.847285	Picalm	16.65	14.5504	0.873898	3'UTR	chr7	90207694	90208833	NM_001252524	+	78032
NONMMUG038669.2	2.69171	0.893641	0.331997	Crebzf	3.21629	1.40636	0.437261	3'UTR	chr7	90444859	90446103	NM_145151	+	2701
NONMMUG038820.2	1.51723	1.21693	0.802074	Gm4980	4.94132	4.92944	0.997595	5'UTR	chr7	99621795	99631711	NM_001195529	-	350
NONMMUG038881.1	10.728	10.7923	1.00599	Eif3f	63.3893	62.7338	0.989659	Exon/CD	chr7	108941171	108941850	NM_025344	+	7096
NONMMUG038943.2	6.9127	7.51739	1.08748	Smpd1	23.9802	26.4322	1.10225	5'UTR	chr7	105553881	105554837	NM_011421	+	0
NONMMUG039110.2	4.1567	3.10186	0.746231	Pde3b	9.51408	8.18864	0.860687	3'UTR	chr7	114534907	114539041	NM_011055	+	121721
NONMMUG039127.2	2.97135	2.06438	0.694763	Pik3c2a	3.16992	2.57166	0.81127	Downstream	chr7	116334261	116340093	NM_011083	-	106281
NONMMUG039139.2	3.57544	1.52224	0.425749	Smg1	2.45965	1.20282	0.48902	3'UTR	chr7	118131317	118132561	NM_001031814	-	111698
NONMMUG039188.2	6.08078	3.0885	0.507912	Anks4b	15.0853	11.2036	0.742682	Downstream	chr7	120184097	120185003	NM_028085	+	10693
NONMMUG039253.2	8.42817	3.51239	0.416744	Tnrc6a	3.79247	1.88592	0.49728	3'UTR	chr7	123192186	123195288	NM_144925	+	69853
NONMMUG039341.2	11.1028	9.33506	0.840782	Maz	20.7811	18.2159	0.876558	Intron	chr7	127021332	127026010	NM_010772	-	2808
NONMMUG039461.2	20.4107	15.4174	0.755358	Acadsb	22.3677	17.9299	0.801596	Downstream	chr7	131444355	131448944	NM_025826	+	36049
NONMMUG039507.1	0.840003	0.420474	0.500562	Rnh1	65.9884	74.2741	1.12556	Intron	chr7	141167760	141169029	NM_001172100	-	4457
NONMMUG039515.1	10.1978	15.0042	1.47133	Pnpla2	20.5882	30.4729	1.48012	Exon/CD	chr7	141458496	141460523	NM_001163689	+	4322
NONMMUG039523.1	18.2489	24.2259	1.32753	Ctsd	203.638	263.903	1.29594	Intron	chr7	142376599	142387685	NM_009983	-	5728
NONMMUG039608.2	10.8135	12.7061	1.17502	Psmd13	39.5391	44.1545	1.11673	Intron	chr7	140897568	140898692	NM_011875	+	15737
NONMMUG039642.2	1.86316	2.68012	1.43848	Pnpla2	20.5882	30.4729	1.48012	Upstream	chr7	141454318	141455416	NM_001163689	+	-320
NONMMUG039647.2	0.893146	1.07832	1.20733	Tspan4	32.8167	44.7072	1.36233	Intron	chr7	141486120	141489918	NM_053082	+	12784
NONMMUG039747.1	22.5922	22.9007	1.01365	Pet100	11.6569	11.8168	1.01372	Intron	chr8	3621550	3623464	NM_001195244	+	957
NONMMUG039807.2	2.20067	0.987839	0.448881	Arglu1	6.48782	3.1711	0.488778	Downstream	chr8	8665074	8667135	NM_176849	-	24433
NONMMUG039809.1	1.70887	0.178755	0.104605	Arglu1	6.48782	3.1711	0.488778	Intron	chr8	8681410	8682234	NM_176849	-	8715
NONMMUG039810.1	1.79704	0.254793	0.141784	Arglu1	6.48782	3.1711	0.488778	Intron	chr8	8682307	8683453	NM_176849	-	7657
NONMMUG040155.2	4.31496	1.8832	0.436434	Hook3	2.98162	1.30925	0.439107	3'UTR	chr8	26021424	26023196	NM_207659	-	96914
NONMMUG040156.2	4.91308	2.35876	0.480097	Hook3	2.98162	1.30925	0.439107	3'UTR	chr8	26023359	26026972	NM_207659	-	94059
NONMMUG040186.2	3.56354	3.64169	1.02193	Zfp703	2.52989	2.79412	1.10445	3'UTR	chr8	26980916	26981461	NM_001110508	+	3853
NONMMUG040267.2	15.065	15.4559	1.02595	Gsr	17.3818	19.8058	1.13946	3'UTR	chr8	33697246	33698161	NM_010344	+	44466
NONMMUG040321.2	1.8391	0.3286	0.178675	Ppp1r3b	49.6093	24.8203	0.500314	Intron	chr8	35377909	35379526	NM_177741	+	2977
NONMMUG040418.2	3.02602	1.8155	0.599963	Vps37a	4.25432	2.43334	0.57197	Intron	chr8	40511802	40542017	NM_033560	+	15127
NONMMUG040441.2	0.623322	0.24512	0.393247	Pcm1	1.19796	0.551793	0.460611	3'UTR	chr8	41332154	41333928	NM_023662	+	93283
NONMMUG040761.1	73.4597	79.9246	1.08801	Rpl18a	182.034	189.964	1.04356	Exon/CD	chr8	70892339	70899627	NM_029751	-	1460
NONMMUG040806.2	1.00109	0.843903	0.842988	Atp13a1	12.8599	12.2925	0.955879	Intron	chr8	69797426	69801631	NM_133224	+	8366
NONMMUG040830.1	0.905379	1.09203	1.20616	Sin3b	29.9405	33.6465	1.12378	Exon/CD	chr8	72714926	72736204	NM_009188	+	2278
NONMMUG040874.2	2.58608	2.49227	0.963726	Use1	51.5431	55.5036	1.07684	Downstream	chr8	71355789	71385029	NM_001145780	+	3562
NONMMUG040888.2	2.92383	3.11807	1.06643	Pgls	59.7474	61.6461	1.03178	Upstream	chr8	71590896	71592464	NM_025396	+	-503
NONMMUG041017.2	1.5896	0.898912	0.565495	Smarca5	3.17014	1.82944	0.577085	3'UTR	chr8	80699945	80702166	NM_053124	-	38404
NONMMUG041080.2	0.35611	0.542069	1.5222	1700067K01Rik	0.220983	0.68395	3.09504	Exon/CD	chr8	84004234	84004777	NM_183097	+	2800
NONMMUG041121.2	2.72509	3.1294	1.14837	Prdx2	121.533	129.537	1.06586	Upstream	chr8	84967659	84969575	NM_011563	+	-1030
NONMMUG041217.2	1.88752	1.47901	0.783578	Cyld	1.8965	1.79848	0.948313	3'UTR	chr8	88747058	88748554	NM_001128171	+	50779
NONMMUG041218.2	0.939671	0.788723	0.83936	Cyld	1.8965	1.79848	0.948313	3'UTR	chr8	88750857	88751945	NM_001128171	+	54374
NONMMUG041240.2	1.69653	1.45343	0.856712	Chd9	1.59	1.03048	0.648101	Intron	chr8	90828868	90874794	NM_177224	+	22997
NONMMUG041244.2	2.14454	1.31116	0.611391	Chd9	1.59	1.03048	0.648101	3'UTR	chr8	91051882	91054511	NM_177224	+	224362
NONMMUG041272.1	2.62116	2.19818	0.838628	Pllp	7.68289	6.11807	0.796325	Intron	chr8	94675605	94682221	NM_026385	-	17329
NONMMUG041332.2	2.0826	1.11265	0.534259	Nlrc5	1.63754	1.00043	0.610933	Intron	chr8	94516257	94523300	NM_001033207	+	47016
NONMMUG041359.2	12.8133	13.6273	1.06353	Mmp15	11.9016	12.2716	1.03109	3'UTR	chr8	95373110	95374293	NM_008609	+	21365
NONMMUG041442.1	1.84622	0.567937	0.307622	Nfat5	1.8844	0.664161	0.352451	3'UTR	chr8	107377649	107378357	NM_018823	+	84534
NONMMUG041519.2	1.76498	0.832828	0.471861	Nfat5	1.8844	0.664161	0.352451	3'UTR	chr8	107373361	107374473	NM_018823	+	80448
NONMMUG041748.1	1.24478	1.25085	1.00487	Zfpm1	16.6159	14.5777	0.877336	Intron	chr8	122333124	122334178	NM_009569	+	51511
NONMMUG041748.2	10.0473	11.4714	1.14175	Cotl1	10.6819	12.0822	1.13109	3'UTR	chr8	119809224	119810278	NM_028071	-	30828
NONMMUG041869.2	28.2583	31.3594	1.10974	Chmp1a	28.4218	31.889	1.12199	3'UTR	chr8	123204268	123205529	NM_145606	-	7890
NONMMUG041920.2	6.19391	3.18918	0.51489	Fam89a	5.42707	2.8239	0.520336	3'UTR	chr8	124740257	124741144	NM_001081120	-	11109
NONMMUG042232.1	3.76007	0.885423	0.235481	Col5a3	3.83045	1.00118	0.261373	Exon/CD	chr9	20770395	20771562	NM_016919	-	44056
NONMMUG042270.2	3.15618	4.27566	1.35469	Acp5	85.8404	91.4565	1.06542	Exon/CD	chr9	22117281	22138310	NM_001102405	-	7951
NONMMUG042565.2	19.9909	17.8901	0.894917	Tbcel	11.2421	10.3137	0.91742	3'UTR	chr9	42412343	42415513	NM_173038	-	58298
NONMMUG042683.2	2.0003	1.77139	0.885563	Apoa1	8681.52	9155.09	1.05455	Upstream	chr9	46225162	46228308	NM_009692	+	-1894
NONMMUG042804.2	1.44458	0.869506	0.601907	Exph5	1.90716	1.55456	0.815119	3'UTR	chr9	53378401	53381150	NM_176846	+	78106
NONMMUG042811.1	2.61052	2.07523	0.794947	Exph5	1.90716	1.55456	0.815119	Exon/CD	chr9	53375857	53377226	NM_176846	+	74872
NONMMUG042814.2	1.7257	1.10065	0.637798	Cul5	2.11359	1.45244	0.687192	3'UTR	chr9	53614655	53617380	NM_027807	-	51490
NONMMUG042834.1	0.810008	0.928209	1.14593	Cib2	5.92854	6.84876	1.15522	Downstream	chr9	54544442	54546234	NM_019686	-	14741
NONMMUG042980.1	0.681603	0.734518	1.07763	Pkm	8.37776	9.36903	1.11832	Intron	chr9	59671126	59672409	NM_011099	+	15400
NONMMUG043124.2	4.52947	4.1174	0.909026	Trip4	6.08526	5.34417	0.878216	3'UTR	chr9	65830976	65835177	NM_019797	-	75718
NONMMUG043351.2	2.20982	0.844397	0.382111	Fam214a	10.3432	8.05357	0.778631	Intron	chr9	75019155	75022855	NM_001113283	+	67953
NONMMUG043407.1	35.8874	25.3065	0.705166	Gclc	92.1936	70.8096	0.768053	Intron	chr9	77759002	77805539	NM_010295	+	27736
NONMMUG043438.2	14.2118	8.13744	0.572582	Tmem30a	26.0436	18.7063	0.718268	3'UTR	chr9	79768251	79769912	NM_133718	-	24349
NONMMUG043472.2	1.10105	0.420636	0.382031	Phip	0.770073	0.259871	0.337462	3'UTR	chr9	82866158	82868827	NM_001081216	-	107997
NONMMUG043477.1	0.712006	0.244432	0.3433	Phip	0.770073	0.259871	0.337462	3'UTR	chr9	82869772	82871427	NM_001081216	-	104890
NONMMUG043563.1	0.5544	0.715213	1.29007	Ctsh	151.742	171.295	1.12885	Upstream	chr9	90051300	90054642	NM_007801	+	-1295
NONMMUG043630.2	121.707	70.3608	0.578118	Paqr9	95.524	55.2853	0.578758	3'UTR	chr9	95561270	95562052	NM_198414	+	1845
NONMMUG043914.1	11.3503	12.7441	1.12279	Tmem115	11.9568	12.8	1.07052	Downstream	chr9	107537850	107539553	NM_019704	+	4757
NONMMUG043967.1	16.4738	17.3426	1.05274	Slc25a20	67.0351	71.4137	1.06532	Intron	chr9	108680230	108687268	NM_020520	+	21652
NONMMUG044041.2	3.60297	1.667	0.462673	Epm2aip1	3.49408	1.7805	0.509577	3'UTR	chr9	111275048	111278124	NM_175266	+	4742
NONMMUG044201.1	166.183	157.473	0.947588	Acaa1b	832.677	789.371	0.947991	Intron	chr9	119147564	119149690	NM_146230	-	8466
NONMMUG044202.1	16.4168	16.0988	0.980634	Acaa1b	832.677	789.371	0.947991	Intron	chr9	119150262	119152480	NM_146230	-	5722
NONMMUG044216.2	3.54341	2.79327	0.788301	Csrnp1	3.79642	3.11216	0.819762	3'UTR	chr9	119971166	119972453	NM_153287	-	12849
NONMMUG044268.1	2.62928	0.848389	0.322669	Nktr	4.58345	1.78438	0.389309	3'UTR	chr9	121752939	121756055	NM_010918	+	35317
NONMMUG044299.2	9.54086	7.38599	0.774143	Zfp445	7.94456	6.17715	0.777532	3'UTR	chr9	122848909	122851292	NM_173364	-	15906
NONMMUG044345.2	3.72652	1.58928	0.426478	2010315B03Rik	3.56173	1.76895	0.496655	3'UTR	chr9	124291815	124292568	NM_001243119	-	20503
NONMMUG044550.1	1.88629	1.54408	0.818583	Usp9x	9.05376	6.93924	0.766449	Intron	chrx	13154757	13159277	NM_009481	+	85520
NONMMUG044608.2	4.94211	6.79728	1.37538	Cfp	14.0913	19.2541	1.36638	Intron	chrx	20925439	20928123	NM_008823	-	4743
NONMMUG044774.2	9.96623	6.4372	0.645901	Xiap	9.91437	6.87945	0.693887	3'UTR	chrx	42105937	42108156	NM_009688	+	39211
NONMMUG044775.2	11.391	6.97818	0.612603	Xiap	9.91437	6.87945	0.693887	3'UTR	chrx	42108909	42109655	NM_009688	+	41447
NONMMUG044819.1	0.669669	0.633858	0.946525	Dcaf12l1	0.769357	0.70941	0.922082	3'UTR	chrx	44786213	44789724	NM_178739	-	2229
NONMMUG044987.2	1.04443	0.252676	0.241927	Atp11c	21.1384	10.3158	0.488012	Intron	chrx	60226992	60228485	NM_001037863	-	176243
NONMMUG045087.2	10.6705	11.4629	1.07426	Cd99l2	10.0832	11.1006	1.1009	3'UTR	chrx	71420071	71421793	NM_001199349	-	71917
NONMMUG045160.2	15.3349	11.5043	0.750206	Ikbkg	9.03607	8.021	0.887664	Intron	chrx	73835834	74997269	NM_001161424	+	23261
NONMMUG045442.2	3.6174	1.85833	0.513721	Yipf6	3.73128	2.55255	0.684095	3'UTR	chrx	98946992	98948137	NM_207633	+	9784
NONMMUG045508.2	7.7701	3.11237	0.400557	Ogt	7.90211	3.10693	0.393177	3'UTR	chrx	101682194	101684347	NM_139144	+	43207
NONMMUG045566.1	1.30872	0.398988	0.304869	P2ry4	1.30515	0.419021	0.321053	3'UTR	chrx	100589310	100591429	NM_020621	-	4500
NONMMUG045566.2	0.825503	0.256264	0.310433	Chic1	0.478309	0.154118	0.322213	3'UTR	chrx	103393971	103396090	NM_009767	+	38555
NONMMUG045591.2	2.7033	1.69643	0.627539	Rlim	2.54266	1.64792	0.64811	3'UTR	chrx	103957167	103957450	NM_011276	-	23976
NONMMUG045647.1	3.07128	2.39167	0.778721	Abcb7	5.04072	4.39662	0.872221	3'UTR	chrx	104282566	104284492	NM_009592	-	130317
NONMMUG045663.2	8.77221	2.16774	0.247114	Hmgn5	7.99575	1.76811	0.221131	Exon/CD	chrx	109004892	109006069	NM_016710	-	7900
NONMMUG045698.2	1.03471	0.640277	0.618799	Chm	1.7278	1.24404	0.720013	3'UTR	chrx	113040591	113041808	NM_018818	-	144316
NONMMUG045927.2	2.85203	1.59996	0.56099	Tbc1d8b	2.88537	1.85676	0.643506	3'UTR	chrx	139752396	139754218	NM_001081499	+	68312
NONMMUG045940.2	28.063	16.2748	0.579937	Tsc22d3	31.9398	19.7072	0.617012	3'UTR	chrx	140539536	140540618	NM_001077364	-	60445
NONMMUG045972.2	5.58347	3.67442	0.658088	Acsl4	6.4924	5.06371	0.779944	3'UTR	chrx	142317996	142320015	NM_207625	-	71530
NONMMUG046018.2	1.33868	1.05238	0.786127	Amot	0.869835	0.750595	0.862916	3'UTR	chrx	145446467	145450081	NM_153319	-	38772
NONMMUG046380.2	4.27069	2.23138	0.522488	Eif2s3y	12.2513	6.8542	0.559468	Intron	chry	1016162	1020155	NM_012011	+	7547
NONMMUG046389.2	3.28661	0.891632	0.271292	Ddx3y	6.25595	2.43708	0.389562	3'UTR	chry	1260873	1261515	NM_012008	-	25419
NONMMUG047164.1	4.20014	4.51586	1.07517	Thap4	6.47404	7.08856	1.09492	Intron	chr1	93731103	93751072	NM_025920	-	13751
NONMMUG047256.1	8.97319	7.43142	0.82818	Steap3	10.6643	9.23267	0.865757	Intron	chr1	120241739	120244251	NM_001085409	-	28087
NONMMUG047619.1	6165	6070.93	0.984741	Apoa2	14655.3	14026	0.957056	Exon/CD	chr1	171225053	171226379	NM_013474	+	663
NONMMUG053363.1	13.774	14.8692	1.07951	Snf8	34.7307	36.1985	1.04226	Intron	chr11	96045161	96046360	NM_033568	+	10844
NONMMUG061066.1	32.641	22.0394	0.675205	Smagp	36.1295	23.6163	0.653658	Intron	chr15	100621339	100636940	NM_001033872	-	7726
NONMMUG061453.1	1.97251	1.79179	0.908383	Adprh	4.46638	3.87383	0.867332	Downstream	chr16	38444148	38446025	NM_007414	-	7603
NONMMUG065104.1	7.70745	6.23656	0.80916	Ttc39c	82.0046	65.8681	0.803225	Upstream	chr18	12641998	12644356	NM_028341	+	-355
NONMMUG065706.1	27.3042	29.9902	1.09837	Rab1b	67.4574	71.4575	1.0593	3'UTR	chr19	5099259	5099871	NM_029576	-	7431
NONMMUG066135.1	9.58101	10.7857	1.12574	Brms1	11.6381	12.298	1.0567	Intron	chr19	5048506	5049918	NM_134155	+	7809
NONMMUG067709.1	2.36727	2.58407	1.09158	Fitm2	14.6772	17.2246	1.17356	Exon/CD	chr2	163471956	163473005	NM_173397	-	149
NONMMUG068660.1	1.15402	0.797419	0.69099	Tasp1	2.16635	1.47447	0.680623	Intron	chr2	139833478	140066805	NM_001159640	-	116644
NONMMUG068860.1	1.36981	1.51728	1.10766	Pigt	26.1107	25.7234	0.985166	Downstream	chr2	164497168	164521134	NM_133779	+	11627
NONMMUG069820.1	17.9024	20.5739	1.14923	Fdps	179.064	201.131	1.12324	Exon/CD	chr3	89091818	89095684	NM_134469	-	8216
NONMMUG075061.1	1.04909	1.22996	1.17241	E130309D02Rik	6.75172	7.44073	1.10205	5'UTR	chr5	143314838	143315864	NM_172726	-	9
NONMMUG076012.1	2.57629	2.45415	0.952592	Pxn	12.0971	11.1982	0.925695	3'UTR	chr5	115553865	115556006	NM_011223	+	48234
NONMMUG076818.1	5.5852	7.76281	1.38989	Vamp8	136.735	158.33	1.15794	Exon/CD	chr6	72385220	72385913	NM_016794	-	5101
NONMMUG078162.1	234.867	240.711	1.02488	Slc27a5	481.037	511.378	1.06308	Intron	chr7	12996123	12997629	NM_009512	-	1316
NONMMUG078214.1	13.1637	12.5676	0.954719	Gemin7	19.1386	19.7966	1.03438	Exon/CD	chr7	19565298	19565639	NM_027189	-	7875
NONMMUG079409.1	28.4263	32.1907	1.13243	Rps16	315.749	324.834	1.02878	Intron	chr7	28348762	28353008	NM_013647	+	197
NONMMUG083398.1	5.41082	4.77482	0.882458	C2cd2l	8.03051	7.11649	0.886182	Downstream	chr9	44306542	44310659	NM_027909	-	11682
NONMMUG083402.1	73.6198	83.5699	1.13516	Ttc36	678.717	761.746	1.12233	Intron	chr9	44799343	44804387	NM_138951	-	1086
NONMMUG084074.1	192.27	230.986	1.20136	Trf	7963.79	8147.76	1.0231	Intron	chr9	103201952	103226353	NM_133977	-	16134
NONMMUG084114.1	2.66459	4.30148	1.61431	Gnai2	42.4372	48.7452	1.14864	Intron	chr9	107619729	107621396	NM_008138	-	14780
NONMMUG085366.1	3.11661	3.04474	0.97694	Scap	38.7683	36.094	0.93102	Intron	chr9	110372047	110375430	NM_001103162	+	40446

## Sheet: CVCOvsGFCO_PCGs
PCGs	locus	status	CV_CO	GF_CO	log2(fold_change)	test_stat	p_value	q_value
2810474O19Rik	chr6:149309413-149335663	OK	3.56046	0.612366	-2.5396	-3.1588	5e-05	0.012099
Arid5b	chr10:68095592-68278726	OK	6.45394	2.08189	-1.63228	-2.4186	5e-05	0.012099
Atp2b2	chr6:113745667-114042080	OK	0.521719	0.117985	-2.14467	-2.73291	5e-05	0.012099
Bhlhe41	chr6:145858242-145865420	OK	0.0706449	0.355003	2.32917	2.72745	5e-05	0.012099
C1ql4	chr15:99084753-99087728	OK	0.280096	0	N/A	N/A	5e-05	0.012099
Ccrn4l	chr3:51224446-51251654	OK	2.02233	0.492971	-2.03644	-2.71423	5e-05	0.012099
Cish	chr9:107296688-107301961	OK	15.052	3.33702	-2.17333	-3.26033	5e-05	0.012099
Col15a1	chr4:47208011-47313165	OK	1.29555	0.364351	-1.83017	-2.63105	5e-05	0.012099
Csad	chr15:102176997-102189043	OK	266.569	35.2259	-2.9198	-4.11965	5e-05	0.012099
Cyp2b9	chr7:26173408-26210660	OK	3.12514	10.1439	1.69861	2.46265	5e-05	0.012099
Cyp2c40	chr19:39767072-39812814	OK	1.49911	11.0715	2.88467	4.00121	5e-05	0.012099
Cyp2c69	chr19:39842659-39886769	OK	0.878891	7.62245	3.1165	4.39978	5e-05	0.012099
Cyp3a11	chr5:145854606-145879854	OK	2358.11	341.263	-2.78867	-3.45204	5e-05	0.012099
Cyp3a16	chr5:145436308-145469723	OK	7.97024	0.683181	-3.54428	-4.16565	5e-05	0.012099
Cyp3a41a	chr5:145694048-145720136	OK	4.77774	0.283008	-4.07741	-4.95132	5e-05	0.012099
Cyp3a41b	chr5:145558663-145584730	OK	2.08507	0.260639	-2.99997	-3.36436	5e-05	0.012099
Dct	chr14:118012789-118052246	OK	0.820049	4.59691	2.48688	3.33434	5e-05	0.012099
Defa24	chr8:21734493-21735471	OK	7.16889	0	N/A	N/A	5e-05	0.012099
Fam198a	chr9:121950987-121980208	OK	4.1327	1.18761	-1.79902	-2.56253	5e-05	0.012099
Gm13152	chr4:147175865-147513420	OK	0.875171	0.108524	-3.01155	-2.82172	5e-05	0.012099
Gm14403	chr2:177498225-177512311	OK	2.53421	0.737407	-1.781	-2.3526	5e-05	0.012099
Gm14420	chr2:177464741-177479194	OK	3.87145	0.932864	-2.05313	-2.77894	5e-05	0.012099
Gm14851	chr8:21094970-21096050	OK	0.754297	0	N/A	N/A	5e-05	0.012099
Gm15284	chr8:21134649-21135598	OK	1.66177	0	N/A	N/A	5e-05	0.012099
Gpr110	chr17:43270346-43324406	OK	1.39564	4.13102	1.56557	2.36131	5e-05	0.012099
Gpx6	chr13:21312202-21319624	OK	0.399474	2.82561	2.82239	3.57083	5e-05	0.012099
Guca2b	chr4:119656602-119658945	OK	0.512952	0	N/A	N/A	5e-05	0.012099
Hcn3	chr3:89146774-89160157	OK	3.09246	0.30987	-3.31902	-4.56107	5e-05	0.012099
Hhex	chr19:37434840-37440731	OK	52.5593	14.588	-1.84916	-2.85038	5e-05	0.012099
Krt23	chr11:99477972-99493110	OK	1.13114	4.42505	1.96791	2.64252	5e-05	0.012099
Lrtm1	chr14:28904942-29721864	OK	0.304701	1.4994	2.29892	3.24836	5e-05	0.012099
Mfsd2a	chr4:122946850-122961188	OK	9.91787	3.21216	-1.62649	-2.28096	5e-05	0.012099
Mir17hg	chr14:115044304-115046728	OK	0.774088	0.14815	-2.38544	-2.57321	5e-05	0.012099
Mt1	chr8:94179088-94180327	OK	40.7735	476.446	3.54661	4.05978	5e-05	0.012099
Mt2	chr8:94172617-94173567	OK	7.30151	49.8793	2.77218	3.457	5e-05	0.012099
Mup13	chr4:61224306-61228286	OK	40.6286	2.67628	-3.92419	-4.41249	5e-05	0.012099
Nipal1	chr5:72647795-72671078	OK	0.405441	1.63771	2.01411	2.69926	5e-05	0.012099
Nr1d1	chr11:98767931-98775377	OK	15.2854	47.5006	1.6358	2.40596	5e-05	0.012099
Onecut1	chr9:74861920-74889647	OK	6.13316	0.855828	-2.84124	-3.75866	5e-05	0.012099
Phgr1	chr2:118772768-118778164	OK	0.305428	0	N/A	N/A	5e-05	0.012099
Ppp1r10	chr17:35917195-35932283	OK	8.32818	2.33883	-1.83222	-2.69936	5e-05	0.012099
Ppp1r3b	chr8:35375740-35388137	OK	51.444	15.1566	-1.76305	-2.53556	5e-05	0.012099
Rsrp1	chr4:134923624-134927370	OK	68.8426	12.9248	-2.41316	-3.53068	5e-05	0.012099
Serpina4-ps1	chr12:104077958-104086920	OK	46.4664	4.55029	-3.35216	-4.81534	5e-05	0.012099
Snhg11	chr2:158375637-158386145	OK	1.03937	0.263284	-1.98102	-2.36225	5e-05	0.012099
Tcf24	chr1:9960162-9967485	OK	1.39947	0.288039	-2.28055	-2.89836	5e-05	0.012099
Tff3	chr17:31125305-31129611	OK	6.78799	36.18	2.41414	2.84882	5e-05	0.012099
Tob2	chr15:81848269-81858326	OK	8.92359	3.12902	-1.51191	-2.2897	5e-05	0.012099
Treh	chr9:44673232-44686305	OK	0.658261	2.7185	2.04608	2.63478	5e-05	0.012099
Ubd	chr17:37193891-37196101	OK	0.388706	1.78756	2.20124	2.55423	5e-05	0.012099
Upk3b	chr5:136038495-136044993	OK	1.28237	0.24119	-2.41057	-2.57063	5e-05	0.012099
Zap70	chr1:36761797-36782820	OK	4.29135	13.4979	1.65323	2.30756	5e-05	0.012099
9030619P08Rik	chr15:75427605-75431829	OK	6.85483	18.8808	1.46173	2.10538	0.0001	0.0228782
Dmbt1	chr7:131032075-131121628	OK	0.91499	0.0120339	-6.24858	-5.42223	0.0001	0.0228782
Peg3	chr7:6705959-6730419	OK	0.990666	0.244398	-2.01916	-2.53841	0.0001	0.0228782
Klf10	chr15:38291463-38300711	OK	4.60106	1.60028	-1.52364	-2.16959	0.00015	0.0331132
Zg16	chr7:127050155-127051977	OK	3.38254	0.150906	-4.48638	-3.8236	0.00015	0.0331132
Cyp2g1	chr7:26808926-26821197	OK	0.422916	1.30059	1.62072	2.05633	0.0002	0.0419433
Rhbg	chr3:88242873-88254684	OK	4.74911	13.3169	1.48752	2.10863	0.0002	0.0419433
Slc25a30	chr14:75761998-75787037	OK	11.3611	4.24858	-1.41905	-2.09709	0.0002	0.0419433
Cenpm	chr15:82233775-82244747	OK	1.27786	4.26395	1.73846	2.36064	0.00025	0.0483962
Cyp4a12b	chr4:115411623-115439034	OK	18.5031	51.0032	1.46282	2.22571	0.00025	0.0483962
Hamp2	chr7:30922371-30924181	OK	88.2295	250.702	1.50664	2.10332	0.00025	0.0483962
Jun	chr4:95049035-95052222	OK	4.46808	1.73949	-1.36099	-2.02076	0.00025	0.0483962
Wfdc2	chr2:164562715-164568506	OK	9.91843	2.74344	-1.85413	-2.30887	0.00025	0.0483962
Mmd2	chr5:142563480-142608752	OK	1.22545	0.346152	-1.82383	-2.25788	0.0003	0.0571955
Lad1	chr1:135818597-135833341	OK	2.70824	7.94914	1.55344	2.17316	0.0004	0.0740176
Lhpp	chr7:132610642-132706419	OK	24.7687	63.5262	1.35883	2.02899	0.0004	0.0740176
Aim1l	chr4:134068451-134092504	OK	0.416943	0.125331	-1.73411	-2.20075	0.00045	0.0808907
F830016B08Rik	chr18:60293379-60303016	OK	3.01986	0.865109	-1.80353	-2.14203	0.00045	0.0808907
Defa21	chr8:21025544-21026517	OK	0.208804	0	N/A	N/A	0.0005	0.0850203
Npnt	chr3:132881744-132950291	OK	0.23426	0.062382	-1.90891	-2.08893	0.0005	0.0850203
Plk3	chr4:117126812-117133952	OK	11.3625	4.59786	-1.30524	-1.97576	0.0005	0.0850203
Serpine2	chr1:79794320-79858665	OK	2.49982	6.82292	1.44856	2.10758	0.0005	0.0850203
Fam184a	chr10:53633144-53750909	OK	0.191069	0.0308144	-2.63242	-2.52142	0.00055	0.0876032
Lpin1	chr12:16535668-16589770	OK	10.5973	4.10903	-1.36682	-1.98161	0.00055	0.0876032
Mapk15	chr15:75993768-75999153	OK	5.81573	2.34011	-1.31338	-1.93324	0.00055	0.0876032
Pyroxd2	chr19:42725857-42752775	OK	6.14613	2.47069	-1.31476	-2.01631	0.00055	0.0876032
Tra2a	chr6:49243920-49264052	OK	6.12579	2.151	-1.50989	-2.05048	0.00055	0.0876032
8430408G22Rik	chr6:116633007-116673836	OK	48.9049	148.383	1.60127	1.9958	0.0006	0.0932074
BC005561	chr5:104508351-104522383	OK	0.770381	0.203608	-1.91978	-2.21785	0.0006	0.0932074
Col27a1	chr4:63215411-63334990	OK	1.85785	0.716589	-1.37442	-2.00835	0.00065	0.0951041
Creld2	chr15:88819645-88826681	OK	69.5419	25.6337	-1.43984	-2.01003	0.00065	0.0951041
Igfbp6	chr15:102144185-102149512	OK	1.45165	0.378618	-1.93887	-2.05218	0.00065	0.0951041
Pisd-ps2	chr17:3064317-3084183	OK	2.46453	0.90293	-1.44863	-1.92267	0.00065	0.0951041
Vamp1	chr6:125215580-125222306	OK	0.610547	0.143605	-2.088	-2.20199	0.00065	0.0951041
Scd3	chr19:44203287-44244016	OK	0.323876	0.0683263	-2.24493	-2.41167	0.0007	0.0989674
Sult1b1	chr5:87513338-87538195	OK	7.41667	16.9115	1.18916	1.85985	0.0007	0.0989674
Tsku	chr7:98350667-98361328	OK	31.6817	11.1676	-1.50434	-2.0785	0.0007	0.0989674
Lyz1	chr10:117287794-117292868	OK	0.739155	0.171228	-2.10996	-2.3	0.00075	0.103706
Zfp820	chr17:21816875-21845759	OK	0.302681	0.0607668	-2.31644	-2.18242	0.00075	0.103706
Trib3	chr2:152337424-152344060	OK	3.50967	9.1491	1.38229	1.99718	0.0008	0.109417
Hsp90aa1	chr12:110691035-110696395	OK	26.6026	11.0397	-1.26886	-1.83027	0.00085	0.113782
Pnpla3	chr15:84167815-84189521	OK	0.213781	0.0573926	-1.8972	-2.09257	0.00085	0.113782
Dsg1c	chr18:20247339-20283923	OK	0.87233	2.30429	1.40138	1.95884	0.0009	0.119207
Hapln4	chr8:70083528-70090862	OK	3.9279	1.56948	-1.32347	-1.91877	0.00095	0.123236
Pklr	chr3:89136141-89146594	OK	105.355	40.0274	-1.39619	-2.01803	0.00095	0.123236
Mypop	chr7:18991244-19001766	OK	1.31093	0.473002	-1.47067	-1.86541	0.00105	0.134818
Zfp369	chr13:65278853-65297795	OK	1.0672	0.383037	-1.47828	-1.8547	0.0011	0.139811
Peli3	chr19:4931854-4943092	OK	0.535125	0.148182	-1.8525	-2.08589	0.00115	0.144704
Rnu11	chr4:132270078-132270186	OK	0	15.2204	inf	N/A	0.0012	0.148035
Ubc	chr5:125385964-125390017	OK	19.7996	51.3804	1.37575	1.9489	0.0012	0.148035
Esr1	chr10:4612045-5003761	OK	2.34405	0.945018	-1.31059	-1.85122	0.00125	0.151238
Robo1	chr16:72663148-73046100	OK	0.815097	0.297279	-1.45516	-1.9029	0.00125	0.151238
Anks3	chr16:4941414-4964237	OK	3.03906	1.20107	-1.33931	-1.93306	0.00135	0.160255
Cyp2b13	chr7:26061494-26096196	OK	0.0259317	2.14783	6.37202	4.5476	0.00135	0.160255
Igf2bp2	chr16:22059008-22163299	OK	0.317666	0.10344	-1.61872	-1.97616	0.0014	0.161617
Igfbp1	chr11:7197786-7202546	OK	17.969	40.6588	1.17806	1.79088	0.0014	0.161617
Lhx6	chr2:36081952-36105408	OK	1.18842	0.436528	-1.44489	-1.94325	0.0014	0.161617
Col5a3	chr9:20770049-20815034	OK	3.95331	1.60976	-1.29621	-1.84243	0.0015	0.168522
Dhrs9	chr2:69380461-69403086	OK	1.25314	0.480013	-1.3844	-1.86554	0.0015	0.168522
Selenbp2	chr3:94693572-94704406	OK	134.465	374.544	1.47791	1.88304	0.0015	0.168522
Fam193b	chr13:55539315-55571120	OK	5.64891	2.29069	-1.30219	-1.8036	0.00155	0.172599
Nbl1	chr4:139082291-139092970	OK	0.90059	0.279349	-1.6888	-1.84834	0.00175	0.19148
Thrsp	chr7:97412956-97417510	OK	183.173	81.4233	-1.16969	-1.7442	0.00175	0.19148
A330023F24Rik	chr1:195017398-195037908	OK	0.773444	0.220566	-1.81009	-1.99181	0.0018	0.193585
Fmo3	chr1:162953799-162984491	OK	0.198591	0.856209	2.10816	2.066	0.0018	0.193585
Cyp2c70	chr19:40153360-40187286	OK	186.374	474.377	1.34783	1.86061	0.00185	0.193988
Prkca	chr11:107933386-108343888	OK	1.1991	0.51516	-1.21885	-1.7763	0.00185	0.193988
Unc13b	chr4:43058983-43264887	OK	1.23343	0.51333	-1.26471	-1.83243	0.00185	0.193988
H2-Eb1	chr17:34305866-34316674	OK	16.2188	40.9926	1.3377	1.81127	0.0019	0.195965
Ptgr1	chr4:58965589-58987078	OK	1.8529	0.7282	-1.34738	-1.84195	0.0019	0.195965
Fam131c	chr4:141368191-141384174	OK	2.66051	0.988208	-1.42882	-1.83542	0.00195	0.197878
Skap1	chr11:96464590-96759622	OK	0.0826015	0.323351	1.96886	1.96737	0.00195	0.197878
Atp6v0d2	chr4:19876837-19922566	OK	0.629219	1.62535	1.36911	1.84007	0.002	0.201328
Apcs	chr1:172893960-172895054	OK	60.0605	138.847	1.20901	1.78124	0.00205	0.203111
Gzma	chr13:113093826-113100981	OK	0.472478	1.3616	1.52699	1.71709	0.00205	0.203111
Car11	chr7:45699966-45704661	OK	0.333712	0.0700284	-2.25259	-2.00807	0.0021	0.20484
Espn	chr4:152120875-152152207	OK	0.277267	0.0617156	-2.16757	-1.5745	0.0021	0.20484
Upf2	chr2:5951468-6056703	OK	1.83693	0.703343	-1.38499	-1.72414	0.00215	0.208103
9830147E19Rik	chr7:42609525-42642604	OK	0.408569	0.134222	-1.60597	-1.79135	0.0022	0.20814
H2-K2	chr17:33974658-33978791	OK	2.18657	0.861555	-1.34365	-1.74345	0.0022	0.20814
Orm3	chr4:63356161-63359511	OK	1.08083	2.9795	1.46293	1.83611	0.0022	0.20814
Map3k13	chr16:21891968-21931877	OK	2.29924	0.992449	-1.21209	-1.80082	0.00225	0.209717
Obp2a	chr2:25700073-25703326	OK	3.42445	0.981241	-1.80319	-1.97916	0.00225	0.209717
Mup4	chr4:59956805-59960665	OK	2.50185	0.926717	-1.43279	-1.83859	0.0023	0.211247
Srgap3	chr6:112717971-112947266	OK	0.597133	0.253675	-1.23507	-1.75964	0.0023	0.211247
Cyp2c67	chr19:39608858-39649042	OK	54.5372	122.7	1.16982	1.76483	0.00235	0.214179
Ankrd2	chr19:42036037-42045110	OK	0.246652	0.867852	1.81497	1.89029	0.0024	0.214179
Cyp3a44	chr5:145773982-145805874	OK	3.63263	1.16952	-1.6351	-1.94413	0.0024	0.214179
Srl	chr16:4480227-4523053	OK	0.285559	0.104085	-1.45603	-1.82954	0.0024	0.214179
Nnmt	chr9:48591889-48605077	OK	62.1129	158.087	1.34775	1.83062	0.00245	0.217101
Lpl	chr8:68880554-68906932	OK	2.69776	6.41719	1.25018	1.78003	0.0027	0.237581
Icam4	chr9:21029372-21030531	OK	0.552881	0.112663	-2.29496	-2.02529	0.00275	0.2403
Clec2h	chr6:128662384-128677374	OK	2.71337	6.03243	1.15265	1.70581	0.0028	0.242982
Ctgf	chr10:24595441-24598682	OK	2.4888	1.07797	-1.20713	-1.72213	0.00285	0.245627
Rbp1	chr9:98422960-98446550	OK	3.35116	8.3189	1.31173	1.79125	0.00295	0.25081
Zfc3h1	chr10:115384958-115432771	OK	2.48476	1.00632	-1.30403	-1.74523	0.00295	0.25081
Mug-ps1	chr6:122176052-122248566	OK	16.3895	7.00711	-1.22588	-1.74789	0.003	0.253349
Ccdc171	chr4:83525544-83864670	OK	0.566863	0.208973	-1.43968	-1.76989	0.00305	0.255854
Cyp2c68	chr19:39688835-39741101	OK	44.2547	94.0435	1.0875	1.65265	0.0031	0.258326
Efna1	chr3:89271729-89280951	OK	26.0151	56.5177	1.11935	1.6659	0.0032	0.262146
Tgtp1	chr11:48985328-48992246	OK	0.213759	0.55417	1.37434	1.74617	0.0032	0.262146
Cd79b	chr11:106311340-106314529	OK	1.15384	2.91068	1.33492	1.72542	0.00325	0.262146
Msln	chr17:25748612-25754327	OK	0.676439	0.215091	-1.65301	-1.81286	0.00325	0.262146
Susd4	chr1:182764905-182895654	OK	7.59688	17.2706	1.18484	1.71645	0.00325	0.262146
Scara5	chr14:65666402-65764826	OK	0.408551	0.982163	1.26545	1.67946	0.0033	0.264483
Per1	chr11:69098955-69109957	OK	1.59631	0.71107	-1.16668	-1.69691	0.00335	0.266791
Spock2	chr10:60106256-60133913	OK	0.198599	0.052555	-1.91796	-1.85998	0.00345	0.273027
Ccl5	chr11:83525778-83530518	OK	1.92959	5.37749	1.47864	1.71695	0.00355	0.279185
Smim22	chr16:5007287-5008308	OK	11.0946	4.15695	-1.41626	-1.69844	0.00365	0.285267
Ikzf4	chr10:128632414-128645993	OK	0.339031	0.131979	-1.3611	-1.63341	0.00385	0.29904
Als2cl	chr9:110880173-110900530	OK	7.45312	3.43302	-1.11837	-1.74435	0.004	0.306902
H2-Aa	chr17:34282750-34287771	OK	34.2786	78.9992	1.20453	1.67626	0.004	0.306902
Ramp3	chr11:6650147-6677475	OK	0.137759	0.516875	1.90767	1.80772	0.00405	0.308855
Kcp	chr6:29482035-29507952	OK	1.14826	0.515396	-1.1557	-1.63868	0.0041	0.310785
Asb2	chr12:103321141-103356001	OK	0.550768	1.29873	1.23759	1.62142	0.00415	0.31083
Orm2	chr4:63362448-63365877	OK	9.75417	21.4525	1.13705	1.64262	0.00415	0.31083
Nabp1	chr1:51469487-51478399	OK	3.35129	1.38458	-1.27527	-1.68907	0.00425	0.316415
C1s2	chr6:124624624-124636085	OK	0.397842	0.124673	-1.67405	-1.79886	0.0043	0.316415
Cyp2c54	chr19:40037939-40073813	OK	209.621	486.594	1.21494	1.669	0.0043	0.316415
Lime1	chr2:181381234-181383628	OK	2.44344	0.889844	-1.45729	-1.78938	0.00435	0.318233
Slc22a26	chr19:7781980-7802667	OK	0.320163	0.806522	1.33291	1.65913	0.0044	0.32003
Hmgn5	chrX:109004536-109013380	OK	7.32389	3.03194	-1.27237	-1.59198	0.00445	0.321807
C730036E19Rik	chr1:151138033-151144095	OK	4.07357	1.69466	-1.26529	-1.64277	0.0045	0.323563
Megf8	chr7:25317163-25365917	OK	1.88947	0.871708	-1.11606	-1.67297	0.00455	0.325299
Ccl22	chr8:94745683-94751388	OK	0.0879229	0.35273	2.00425	1.80302	0.0046	0.327016
Fbxo17	chr7:28716789-28738140	OK	0.395304	0.130102	-1.60332	-1.7809	0.0047	0.332248
Dusp8	chr7:142079486-142095284	OK	0.19938	0.0728941	-1.45164	-1.70119	0.0049	0.344451
Elovl6	chr3:129532385-129638493	OK	8.32217	3.74386	-1.15243	-1.59296	0.005	0.345349
Gm11974	chr11:6525590-6528760	OK	0.926216	0.140407	-2.72173	-2.36869	0.005	0.345349
Cpeb1	chr7:81347025-81454758	OK	0.610848	0.251753	-1.27881	-1.65321	0.00505	0.345349
Cyp3a59	chr5:146079257-146113283	OK	21.4179	10.3718	-1.04615	-1.60417	0.00505	0.345349
Slc22a28	chr19:8062208-8131982	OK	1.61989	3.57491	1.14201	1.63089	0.00505	0.345349
Dntt	chr19:41029274-41059525	OK	0.236999	0.617317	1.38113	1.665	0.00515	0.350284
Mgl2	chr11:70130356-70137542	OK	0.0553525	0.2552	2.20491	1.86677	0.0052	0.351783
Wsb1	chr11:79239381-79254695	OK	9.25526	4.10452	-1.17306	-1.67708	0.00535	0.359514
2810008D09Rik	chr11:117076782-117078955	OK	1.98809	0.732834	-1.43983	-1.66588	0.0054	0.359514
Gan	chr8:117158134-117205186	OK	0.422619	0.161025	-1.39208	-1.63614	0.0054	0.359514
Whrn	chr4:63414909-63495991	OK	0.230265	0.0793711	-1.53661	-1.62767	0.00545	0.360933
Pnlip	chr19:58670364-58681788	OK	0.551944	0.0396613	-3.79872	-2.55509	0.0056	0.367004
Tdrkh	chr3:94413317-94431499	OK	0.690984	0.270984	-1.35044	-1.67049	0.0056	0.367004
Fras1	chr5:96373954-96784728	OK	0.262266	0.119427	-1.1349	-1.60976	0.00565	0.368362
Pcgf2	chr11:97688822-97700497	OK	1.71682	0.760593	-1.17454	-1.65205	0.00575	0.37295
Ppp1r9a	chr6:4903319-5165661	OK	0.485879	0.199226	-1.28619	-1.59287	0.00585	0.37749
Oat	chr7:132557474-132576398	OK	187.081	421.424	1.17161	1.61576	0.0059	0.378774
Dnase1l2	chr17:24440767-24443101	OK	0.441716	0.0649818	-2.76501	-2.22252	0.00605	0.386432
Slc17a8	chr10:89574019-89621249	OK	2.71442	1.24075	-1.12943	-1.58292	0.0061	0.387658
Samd10	chr2:181595217-181599147	OK	0.923972	0.395315	-1.22484	-1.57501	0.0063	0.398356
Gm14325	chr2:177828990-177840318	OK	0.710301	0.263109	-1.43277	-1.6354	0.00635	0.39951
Esf1	chr2:140119880-140170558	OK	1.53821	0.525789	-1.54869	-1.67758	0.00655	0.407097
Firre	chrX:50555743-50635258	OK	2.38645	0.98359	-1.27874	-1.59476	0.00655	0.407097
Got1	chr19:43499752-43524605	OK	72.7862	158.27	1.12066	1.57738	0.0066	0.407097
Slc2a4rg-ps	chr2:181384249-181387596	OK	1.01059	0.384527	-1.39404	-1.70334	0.0066	0.407097
Asns	chr6:7675170-7693182	OK	1.15335	3.14647	1.4479	1.69655	0.00665	0.40818
Zdhhc2	chr8:40423814-40484842	OK	0.403567	0.150282	-1.42514	-1.64219	0.0067	0.409253
Cyp26a1	chr19:37697807-37701536	OK	9.23287	4.61408	-1.00073	-1.52438	0.0068	0.413355
Cyp7b1	chr3:18071949-18243338	OK	58.853	124.062	1.07587	1.5716	0.0069	0.417417
Cpa1	chr6:30639220-30645361	OK	0.439299	0.0296616	-3.88853	-2.39991	0.00695	0.41843
Dopey2	chr16:93711906-93810588	OK	8.21185	4.18648	-0.971968	-1.41346	0.00705	0.420427
Lgals4	chr7:28833793-28841703	OK	3.73319	1.64574	-1.18168	-1.54554	0.00705	0.420427
Pnn	chr12:59066918-59074017	OK	4.18885	1.84916	-1.17969	-1.54831	0.00715	0.422387
Rbm12b1	chr4:12140116-12146746	OK	0.555945	0.223608	-1.31397	-1.58138	0.00715	0.422387
Slamf9	chr1:172475359-172478409	OK	0.579214	1.49886	1.3717	1.57689	0.0075	0.440993
Arl4d	chr11:101665540-101667832	OK	8.76161	17.9555	1.03516	1.54695	0.00755	0.441868
Cyp3a57	chr5:145345269-145390512	OK	0.248114	0.0609686	-2.02486	-1.76218	0.0076	0.442735
Abcb1a	chr5:8660091-8748570	OK	0.437885	0.185797	-1.23683	-1.56906	0.0077	0.445289
Kbtbd8	chr6:95117879-95129793	OK	0.215848	0.079203	-1.44639	-1.58816	0.00775	0.445289
Zfp329	chr7:12803779-12818860	OK	0.353506	0.128368	-1.46145	-1.65131	0.00775	0.445289
Rad51b	chr12:79297281-79814690	OK	1.22727	0.566952	-1.11415	-1.47272	0.00805	0.457819
Rbm12b2	chr4:12089369-12096271	OK	0.426475	0.164205	-1.37696	-1.50049	0.0081	0.457819
C130083M11Rik	chr5:52199983-52216433	OK	0.181988	0.0419441	-2.1173	-1.72801	0.00815	0.457819
Hsd3b5	chr3:98618635-98645534	OK	108.865	245.134	1.17103	1.56812	0.00815	0.457819
Rasal3	chr17:32390660-32404808	OK	0.108653	0.273835	1.33358	1.56809	0.00815	0.457819
Cyp2d37-ps	chr15:82688749-82690058	OK	19.846	9.32397	-1.08983	-1.51669	0.0082	0.45858
Dusp1	chr17:26505590-26508472	OK	13.6321	6.99371	-0.962884	-1.49645	0.00825	0.459335
Hsph1	chr5:149616844-149636315	OK	16.7417	8.20972	-1.02804	-1.53682	0.0083	0.460083
3010033K07Rik	chr8:108470104-108667190	OK	0.418863	1.14481	1.45056	1.56992	0.0084	0.463584
Rpl22l1	chr3:28805510-28807415	OK	27.554	54.5846	0.986234	1.50117	0.0085	0.467055
Dido1	chr2:180657962-180709999	OK	4.60298	2.10748	-1.12705	-1.56572	0.00855	0.467759
Retnlg	chr16:48872607-48874498	OK	0.385346	1.11514	1.53299	1.59797	0.0086	0.468458
Ltb	chr17:35194506-35196305	OK	0.57991	1.47782	1.34957	1.51624	0.0089	0.48271
Adamts10	chr17:33524195-33553782	OK	0.969702	0.446564	-1.11868	-1.53657	0.00905	0.48665
Zfp692	chr11:58307068-58314613	OK	1.67141	0.760086	-1.13683	-1.54868	0.00905	0.48665
Acrbp	chr6:125049926-125063265	OK	0.887972	0.287172	-1.6286	-1.55485	0.00915	0.489934
Fabp5	chr3:10012584-10016610	OK	9.53045	18.926	0.989753	1.48846	0.0093	0.495856
Pisd-ps1	chr11:3124020-3193463	OK	9.02107	3.67891	-1.29402	-1.62579	0.00935	0.496418
Slc34a2	chr5:53049352-53071663	OK	0.651918	0.27888	-1.22505	-1.49388	0.0094	0.496976
Cd3d	chr9:44981785-44987052	OK	0.266331	0.731041	1.45673	1.5261	0.0095	0.498077
Itih5	chr2:10153542-10256529	OK	1.83831	0.929432	-0.983961	-1.457	0.0095	0.498077
Gpx7	chr4:108400216-108406713	OK	1.26416	2.86989	1.18281	1.52588	0.0096	0.501232
Faim3	chr1:130865776-130880790	OK	0.433747	1.03768	1.25843	1.47668	0.00965	0.50176
Capn8	chr1:182565006-182632352	OK	0.630526	1.43998	1.19142	1.56141	0.00975	0.504873
Mthfr	chr4:148039076-148059562	OK	4.01173	2.03874	-0.976545	-1.48033	0.0098	0.505383
Gstm2	chr3:107981701-107986436	OK	56.3318	115.74	1.03887	1.47498	0.00985	0.505888
Olig1	chr16:91269768-91271939	OK	1.55212	3.0598	0.979198	1.42052	0.00995	0.506886
Rdh9	chr10:127776404-127792697	OK	13.2808	24.9764	0.911221	1.4257	0.00995	0.506886
2210010C04Rik	chr6:41030267-41035509	OK	0.242585	0.0316936	-2.93623	-1.90071	0.01	0.507379
Zfp445	chr9:122848909-122866006	OK	7.89493	3.72021	-1.08554	-1.4924	0.01005	0.507868
Hbb-b2	chr7:103812523-103813923	OK	100.218	251.417	1.32694	1.49577	0.01015	0.51087
Rps15a-ps4	chr4:132219892-132220589	OK	9.30012	19.021	1.03227	1.43464	0.01025	0.511034
Ropn1l	chr15:31441209-31453689	OK	12.1348	24.4314	1.00959	1.45274	0.0103	0.511034
Fndc5	chr4:129137059-129144593	OK	0.201216	0.0653571	-1.62233	-1.61548	0.01035	0.511034
Pde4b	chr4:102254741-102607262	OK	3.84144	7.65148	0.99409	1.48737	0.0104	0.511034
Hyou1	chr9:44379489-44392369	OK	90.6008	43.915	-1.04481	-1.47528	0.0105	0.511034
Lsp1	chr7:142460811-142516009	OK	1.54418	3.50327	1.18187	1.50679	0.0105	0.511034
Mfsd7a	chr5:108441053-108448891	OK	0.958326	0.434166	-1.14227	-1.49963	0.0105	0.511034
Serpina7	chrX:139079249-139085236	OK	9.65019	18.6536	0.950828	1.4629	0.0105	0.511034
Mettl20	chr6:149141512-149151170	OK	12.3992	6.26325	-0.985263	-1.49311	0.01055	0.511034
AY761184	chr8:21702523-21703647	OK	1.401	0.108409	-3.6919	-2.76086	0.0106	0.511034
Tnrc6b	chr15:80711312-80941086	OK	1.83269	0.891919	-1.03898	-1.4862	0.0106	0.511034
H2-Ab1	chr17:34263226-34269418	OK	34.2567	72.8947	1.08943	1.40841	0.0107	0.513886
Serinc2	chr4:130253496-130275586	OK	11.6563	5.77307	-1.0137	-1.44715	0.01095	0.523893
Akr1c18	chr13:4132626-4150631	OK	0.0759558	0.339971	2.16218	1.75256	0.011	0.524292
Fgr	chr4:132974094-133001882	OK	0.665114	1.41602	1.09017	1.46241	0.0111	0.527062
Nr4a1	chr15:101266845-101274794	OK	0.46588	1.04437	1.1646	1.52004	0.0112	0.527826
Sash3	chrX:48146526-48161563	OK	0.505584	1.1212	1.14903	1.4512	0.0112	0.527826
Nkg7	chr7:43437137-43438246	OK	0.498841	1.2842	1.36422	1.50905	0.0114	0.533257
Rpph1	chr14:50807446-50807771	OK	0.98568	3.75241	1.92863	1.63192	0.0114	0.533257
Syt3	chr7:44384125-44400030	OK	3.44865	1.69035	-1.02871	-1.42757	0.0115	0.535113
Cdkn1a	chr17:29090985-29100722	OK	4.56474	2.22291	-1.03808	-1.49201	0.01155	0.535113
Emr4	chr17:55749983-55853662	OK	0.924822	1.84526	0.99658	1.40604	0.0116	0.535113
Cabp4	chr19:4135422-4139609	OK	0.065161	0.23873	1.8733	1.64	0.01165	0.535113
Tspyl2	chrX:152336851-152342484	OK	2.2904	1.12851	-1.02118	-1.47422	0.0117	0.535113
Npas2	chr1:39194271-39363240	OK	1.86461	0.790585	-1.23788	-1.55446	0.01175	0.535113
Prss2	chr6:41521775-41525079	OK	0.605317	0.0642641	-3.23561	-2.04911	0.01185	0.535113
Cd40	chr2:165055635-165071654	OK	0.18397	0.449029	1.28734	1.41463	0.0119	0.535113
Bod1l	chr5:41787539-41844315	OK	1.12082	0.503845	-1.1535	-1.46146	0.01195	0.535113
Chil1	chr1:134182403-134190031	OK	0.0233506	0.208414	3.15792	2.27027	0.01195	0.535113
Clec7a	chr6:129461590-129472777	OK	1.20332	2.49879	1.0542	1.46664	0.01195	0.535113
Pcp4l1	chr1:171173263-171196268	OK	7.55142	3.69836	-1.02986	-1.45338	0.01195	0.535113
Rdh5	chr10:128913590-128919297	OK	9.23304	18.6904	1.01742	1.44041	0.0121	0.539909
Arrdc3	chr13:80883421-80896043	OK	10.8202	21.4065	0.984317	1.43352	0.0123	0.546894
Hhip	chr8:79965850-80058008	OK	0.199582	0.425701	1.09286	1.4559	0.01245	0.551614
Chrna4	chr2:181022310-181039177	OK	0.419209	0.188118	-1.15603	-1.45913	0.0125	0.551886
2900005J15Rik	chr5:25100974-25103007	OK	0.37474	0.107617	-1.79998	-1.66506	0.01265	0.556556
Cxcl13	chr5:95956938-95961068	OK	0.630005	1.49237	1.24417	1.50455	0.0128	0.559486
Abca3	chr17:24352022-24414513	OK	22.7153	11.5393	-0.977107	-1.46085	0.01285	0.559486
Zfp14	chr7:30036358-30051396	OK	0.268911	0.110467	-1.28351	-1.46766	0.01285	0.559486
Proca1	chr11:78193391-78205763	OK	1.34272	0.618272	-1.11884	-1.46168	0.0129	0.559727
Edn1	chr13:42301269-42307989	OK	0.113308	0.289709	1.35435	1.4736	0.01315	0.566666
Fhit	chr14:9550093-11162032	OK	2.96534	6.21904	1.0685	1.42094	0.01315	0.566666
Gbp11	chr5:105323025-105346472	OK	1.06838	0.402905	-1.40691	-1.51361	0.01335	0.569836
Leng8	chr7:4137055-4148173	OK	6.77949	3.37733	-1.00529	-1.41293	0.0134	0.569836
Foxa1	chr12:57540631-57546121	OK	5.90742	3.10987	-0.925675	-1.40797	0.01345	0.569836
Gm20939	chr17:94864917-94878321	OK	0.374941	0.143319	-1.38743	-1.45799	0.01345	0.569836
H2-DMa	chr17:34122831-34139101	OK	2.87311	5.88948	1.03553	1.38859	0.01345	0.569836
BC018242	chr9:21937009-21948907	OK	1.60074	0.764361	-1.06641	-1.42649	0.0136	0.574258
Cyp2a4	chr7:26307191-26315088	OK	1.02209	2.20472	1.10907	1.4184	0.0137	0.576545
Cyp2j9	chr4:96568428-96591485	OK	3.10268	1.41429	-1.13343	-1.46078	0.0139	0.583012
Zbtb21	chr16:97947434-97962621	OK	1.80091	0.911476	-0.982453	-1.4401	0.01405	0.587346
Ccnl1	chr3:65946150-65958225	OK	5.32828	2.45837	-1.11597	-1.46272	0.01415	0.589568
Zfp40	chr17:23173868-23193228	OK	0.298983	0.123535	-1.27514	-1.3783	0.0143	0.593851
Wisp2	chr2:163820833-163833147	OK	0.136971	0.400671	1.54855	1.56996	0.01435	0.593967
Gm14305	chr2:176708352-176721813	OK	0.249224	0.0727092	-1.77723	-1.53622	0.0144	0.594083
Nsdhl	chrX:72918520-72958528	OK	34.6309	67.8566	0.97043	1.4318	0.01455	0.598309
Mss51	chr14:20482863-20496901	OK	0.18419	0.0374457	-2.29832	-1.80473	0.01475	0.604558
Gm6484	chr9:21800179-21852635	OK	37.2833	12.3526	-1.59372	-1.4843	0.01485	0.60668
Sall1	chr8:89027242-89044162	OK	2.91918	1.54315	-0.919682	-1.40661	0.0149	0.606753
Pde4a	chr9:21165713-21226281	OK	0.846041	0.419511	-1.01202	-1.42596	0.01495	0.606825
Nat14	chr7:4922250-4925006	OK	0.222462	0.0653113	-1.76816	-1.58268	0.0154	0.623081
A1bg	chr15:60917588-60921270	OK	0.104825	0.306186	1.54642	1.48812	0.01575	0.62915
Golga4	chr9:118506317-118582519	OK	5.78666	2.87628	-1.00853	-1.38769	0.01575	0.62915
Tsc22d3	chrX:140539528-140600522	OK	33.782	17.7858	-0.925531	-1.40647	0.01575	0.62915
Plcb1	chr2:134786163-135475258	OK	1.23416	0.590606	-1.06326	-1.42313	0.0158	0.62915
Inhba	chr13:16014474-16027211	OK	1.27	0.570024	-1.15573	-1.40649	0.01585	0.62915
Tm7sf2	chr19:6062820-6077187	OK	126.686	277.765	1.13262	1.36851	0.0159	0.62915
Kmt2d	chr15:98831668-98871205	OK	1.97233	1.044	-0.917774	-1.36118	0.01595	0.62915
Nbeal1	chr1:60180598-60334705	OK	0.697244	0.320263	-1.12241	-1.41019	0.01605	0.62915
Cbx2	chr11:119023028-119031270	OK	2.43981	4.66367	0.934695	1.40977	0.0161	0.62915
Mzb1	chr18:35647264-35649367	OK	0.207622	0.604818	1.54254	1.40895	0.0161	0.62915
Zc3h8	chr2:128926267-128944020	OK	0.782449	0.31067	-1.33261	-1.48155	0.01615	0.62915
Cyp2s1	chr7:25802475-25816530	OK	0.321459	0.13157	-1.2888	-1.41491	0.0162	0.62915
Mlxipl	chr5:135106890-135138382	OK	48.9013	26.2124	-0.899623	-1.33534	0.0162	0.62915
Kif22	chr7:127027730-127042420	OK	0.150972	0.37185	1.30044	1.40674	0.01635	0.63301
Lcor	chr19:41549638-41559781	OK	0.458943	0.197798	-1.21429	-1.42986	0.0164	0.63301
Cd14	chr18:36725066-36726654	OK	1.27937	2.65058	1.05087	1.35354	0.0165	0.634922
Upk1b	chr16:38773183-38800203	OK	0.196091	0.0515956	-1.9262	-1.55103	0.0166	0.636823
Agpat9	chr5:100846228-100899102	OK	2.23046	1.13325	-0.976872	-1.40496	0.01675	0.638625
Hsd17b10	chrX:152001895-152004442	OK	218.445	459.992	1.07434	1.3841	0.01675	0.638625
Il22ra1	chr4:135728158-135755383	OK	2.25191	1.2175	-0.887233	-1.35026	0.01685	0.638625
Zfp866	chr8:69761323-69774911	OK	1.6382	0.840218	-0.963276	-1.39326	0.01685	0.638625
Cyp7a1	chr4:6265611-6275631	OK	7.53254	3.74926	-1.00653	-1.38044	0.01705	0.644085
Luc7l3	chr11:94291138-94321911	OK	3.89212	1.91505	-1.02317	-1.34108	0.0172	0.644085
Mob3c	chr4:115828091-115836183	OK	2.82133	1.4464	-0.963909	-1.37036	0.0172	0.644085
Slc39a2	chr14:51893609-51896745	OK	0.187124	0.0574721	-1.70306	-1.54874	0.0172	0.644085
Lnpep	chr17:17527722-17624489	OK	1.71389	0.856956	-0.999979	-1.3507	0.01725	0.644085
Mdn1	chr4:32657118-32775217	OK	0.619308	0.321316	-0.946667	-1.3575	0.01755	0.653348
Rdh11	chr12:79175550-79191819	OK	26.7503	50.1382	0.906355	1.34745	0.01775	0.658757
Aldoc	chr11:78324197-78326760	OK	9.84228	18.5981	0.918094	1.33498	0.0178	0.658757
Pkp3	chr7:141078228-141090510	OK	0.634208	0.302274	-1.0691	-1.37196	0.018	0.6639
Slc9b2	chr3:135307699-135342767	OK	0.0627856	0.181149	1.52867	1.48555	0.01805	0.6639
Doc2g	chr19:4003384-4007005	OK	0.516741	0.191087	-1.43522	-1.45116	0.01815	0.6639
Ptk6	chr2:181195123-181202789	OK	0.32832	0.695935	1.08385	1.39239	0.01815	0.6639
Sult2a2	chr7:13733505-13779637	OK	0.0459373	2.83021	5.9451	4.01979	0.0188	0.683701
Wnt2	chr6:17988939-18030445	OK	2.33719	4.43005	0.922547	1.30243	0.0188	0.683701
Supt20	chr3:54693104-54716837	OK	2.93869	1.47417	-0.995276	-1.33427	0.019	0.686508
Cyp51	chr5:4080673-4104697	OK	29.0095	56.8451	0.970509	1.37924	0.01905	0.686508
Hspa1b	chr17:34956428-34959238	OK	1.72985	0.884802	-0.967223	-1.34943	0.01905	0.686508
Myo1f	chr17:33555706-33607764	OK	0.721775	1.41674	0.972959	1.3496	0.0191	0.686508
Cd79a	chr7:24897510-24902197	OK	0.789162	1.61898	1.03669	1.3013	0.01915	0.686508
Slc17a9	chr2:180725338-180742278	OK	3.28685	1.75387	-0.906162	-1.27603	0.0194	0.693495
Klhl3	chr13:58004956-58102428	OK	1.03825	0.497568	-1.06118	-1.36889	0.01955	0.696877
Racgap1	chr15:99620495-99651656	OK	0.135499	0.323139	1.25387	1.3881	0.01965	0.698463
Mtnr1a	chr8:45069209-45088506	OK	0.860257	1.75965	1.03245	1.34445	0.01975	0.699446
Speg	chr1:75375296-75432306	OK	0.203372	0.0642502	-1.66235	-1.27389	0.0198	0.699446
Lyz2	chr10:117277540-117282272	OK	23.0595	42.2104	0.872238	1.33878	0.01985	0.699446
Napb	chr2:148694656-148732420	OK	0.274026	0.113521	-1.27135	-1.37346	0.0199	0.699446
Igfbp2	chr1:72824479-72852471	OK	310.784	676.457	1.12209	1.30645	0.02	0.701003
Fkbpl	chr17:34644882-34646327	OK	2.87382	5.55714	0.951374	1.33304	0.0202	0.702145
Lmln	chr16:33062520-33125659	OK	0.319784	0.147105	-1.12026	-1.35225	0.0202	0.702145
Syt1	chr10:108497649-109010975	OK	1.78243	3.29424	0.886099	1.31503	0.0202	0.702145
Zbtb26	chr2:37432167-37443121	OK	0.406681	0.186148	-1.12745	-1.3257	0.0205	0.71061
Vegfa	chr17:46016992-46032377	OK	21.6107	10.6453	-1.02153	-1.44532	0.02065	0.713611
Nfat5	chr8:107293469-107379517	OK	1.88271	0.910077	-1.04875	-1.3144	0.0207	0.713611
Hcar2	chr5:123863569-123865516	OK	0.104694	0.274809	1.39225	1.39734	0.02105	0.723694
Lck	chr4:129548343-129573641	OK	0.348144	0.762253	1.13058	1.3561	0.0212	0.72489
Sec31b	chr19:44516956-44545848	OK	1.32727	0.699326	-0.924427	-1.3291	0.0212	0.72489
Zfp454	chr11:50872722-50887443	OK	0.370094	0.15584	-1.24782	-1.3973	0.02145	0.731451
Scaf4	chr16:90229143-90284425	OK	3.25586	1.81689	-0.841565	-1.27248	0.0216	0.734575
Cdh13	chr8:118283754-119323448	OK	1.27615	2.41551	0.920531	1.30951	0.0218	0.739082
Slc43a1	chr2:84839407-84863586	OK	1.74888	3.36352	0.94354	1.34287	0.02185	0.739082
Me1	chr9:86581362-86701253	OK	70.9316	38.7231	-0.873235	-1.29226	0.022	0.740176
Plscr1	chr9:92250193-92272561	OK	5.37886	9.81338	0.867449	1.30576	0.022	0.740176
Sntb1	chr15:55639153-55906949	OK	8.45461	4.42134	-0.935254	-1.31857	0.0222	0.742032
Armcx3	chrX:134756567-134761456	OK	0.709616	0.342497	-1.05095	-1.33622	0.02225	0.742032
Erdr1	chrY:90785441-90816465	OK	0.0649864	0.395107	2.60403	1.84803	0.02235	0.742032
Gpx2	chr12:76792334-76795554	OK	0.256287	0.0574807	-2.15661	-1.70204	0.02235	0.742032
Map3k14	chr11:103219763-103267401	OK	0.731778	0.391136	-0.903735	-1.24682	0.02235	0.742032
Rest	chr5:77265493-77283697	OK	1.51387	0.788693	-0.940706	-1.30189	0.02245	0.74339
Dram1	chr10:88322803-88357075	OK	0.197973	0.409832	1.04973	1.30406	0.0226	0.743839
Chil3	chr3:106147553-106167564	OK	0.0774565	0.216492	1.48285	1.38557	0.02265	0.743839
Ccdc149	chr5:52374650-52471543	OK	1.18638	0.638284	-0.894293	-1.25939	0.0227	0.743839
Fmnl1	chr11:103171137-103198900	OK	0.445573	0.882477	0.985896	1.29719	0.0227	0.743839
Crebbp	chr16:4084047-4213404	OK	1.79277	0.947017	-0.920726	-1.27292	0.02305	0.751394
Trrap	chr5:144768791-144859773	OK	3.32292	1.88503	-0.817864	-1.27798	0.02305	0.751394
Abcd2	chr15:91145870-91191807	OK	2.96172	1.55249	-0.931852	-1.3187	0.02335	0.759207
Sh3pxd2a	chr19:47260173-47464411	OK	5.5137	3.09502	-0.833072	-1.29877	0.02345	0.759758
Mycl	chr4:122996098-123002480	OK	1.74763	0.927384	-0.914163	-1.31036	0.02355	0.759758
Cyp2c50	chr19:40089678-40113955	OK	361.232	705.285	0.965282	1.29118	0.0237	0.759758
Mup8	chr4:60218620-60222599	OK	5.1671	2.74253	-0.913851	-1.28655	0.02375	0.759758
Ccnl2	chr4:155812488-155824543	OK	12.6514	6.94874	-0.864473	-1.29447	0.0238	0.759758
Lmcd1	chr6:112273757-112330423	OK	0.277197	0.631456	1.18777	1.35082	0.0238	0.759758
Ikbip	chr10:91083038-91102613	OK	1.0426	0.447077	-1.22159	-1.32344	0.02385	0.759758
Tmem178	chr17:80944631-81001816	OK	0.111675	0.272754	1.28829	1.32719	0.02385	0.759758
Vldlr	chr19:27217019-27254231	OK	0.438569	0.220497	-0.992047	-1.32945	0.02395	0.760355
Ttf1	chr2:29060262-29087650	OK	1.62546	0.826484	-0.975789	-1.31375	0.024	0.760355
Cxcr4	chr1:128588198-128592299	OK	0.300499	0.12325	-1.28577	-1.37783	0.02405	0.760355
Ccdc82	chr9:13246978-13292353	OK	0.600456	0.303754	-0.983156	-1.24403	0.0243	0.76599
Ubn2	chr6:38433924-38512763	OK	1.08316	0.546539	-0.986856	-1.2913	0.02435	0.76599
9130409I23Rik	chr1:181051236-181060667	OK	6.72496	3.61547	-0.895344	-1.2487	0.02455	0.770356
Pcf11	chr7:92643711-92669912	OK	2.11743	1.08106	-0.969873	-1.28327	0.02465	0.77157
Plek	chr11:16971205-17008718	OK	0.436421	0.866739	0.989878	1.32289	0.02475	0.772777
Tspyl4	chr10:34297420-34301320	OK	0.483594	0.946693	0.969102	1.29015	0.02485	0.773621
Ppp1r12a	chr10:108162399-108277575	OK	2.4452	1.18915	-1.04002	-1.30773	0.0249	0.773621
Foxq1	chr13:31558169-31560974	OK	12.892	7.05999	-0.868744	-1.31516	0.0251	0.777915
Tert	chr13:73627000-73649041	OK	1.17459	0.630286	-0.898082	-1.27477	0.02545	0.783759
Serpina9	chr12:103996619-104013652	OK	0.987767	2.06127	1.06129	1.34668	0.0255	0.783759
Cyp39a1	chr17:43667371-43751431	OK	10.6137	5.91446	-0.843602	-1.28885	0.02555	0.783759
BC024386	chr7:140906063-140907967	OK	67.0874	37.5815	-0.836021	-1.24084	0.0256	0.783759
Slc22a7	chr17:46432184-46438477	OK	19.6086	38.1142	0.958839	1.2765	0.0256	0.783759
Ern1	chr11:106397619-106487796	OK	10.6021	6.10816	-0.79554	-1.24436	0.02605	0.7956
Tmem97	chr11:78541816-78550735	OK	56.3868	108.249	0.940923	1.29601	0.02615	0.796315
Trim39	chr17:36258872-36272004	OK	2.28374	1.25995	-0.858027	-1.24269	0.0262	0.796315
Zfp760	chr17:21707740-21725636	OK	0.725407	0.32594	-1.15418	-1.31579	0.02655	0.80154
C2cd5	chr6:143010919-143100152	OK	1.06765	0.562752	-0.923872	-1.27926	0.0266	0.80154
Prdm15	chr16:97791466-97851227	OK	0.587964	0.319413	-0.880305	-1.22274	0.0267	0.80154
Vps33b	chr7:80269654-80291579	OK	1.14453	0.57776	-0.986206	-1.30141	0.0267	0.80154
Ptprcap	chr19:4154645-4156710	OK	0.670769	1.46678	1.12877	1.27464	0.02685	0.80154
Eid1	chr2:125627446-125724148	OK	1.62231	3.0195	0.896256	1.26848	0.0269	0.80154
Usp40	chr1:87945120-88008551	OK	4.26618	2.36513	-0.851023	-1.26389	0.0269	0.80154
Hist1h1e	chr13:23621776-23622558	OK	0.140635	0.404499	1.52418	1.3234	0.027	0.80154
Tsc22d1	chr14:76415820-76507766	OK	42.9263	79.2582	0.884699	1.28101	0.027	0.80154
Dot1l	chr10:80755205-80794347	OK	3.06151	1.73349	-0.820565	-1.25091	0.02715	0.80154
Hsbp1l1	chr18:80229755-80247102	OK	0.668656	0.311405	-1.10247	-1.28482	0.02715	0.80154
Sult2a1	chr7:13796245-13837410	OK	0.0277049	1.58521	5.83839	3.35093	0.02715	0.80154
Fam26f	chr10:34126066-34127972	OK	1.2486	2.61172	1.06469	1.30555	0.0272	0.80154
Rbm25	chr12:83632233-83683123	OK	5.64973	2.90861	-0.957854	-1.28687	0.0273	0.802607
Sall2	chr14:52311176-52328670	OK	1.30754	0.723069	-0.854651	-1.23916	0.02745	0.805136
H2-DMb1	chr17:34153190-34160229	OK	2.13262	4.23994	0.991415	1.25855	0.02755	0.80619
Zc3h12a	chr4:125118413-125127881	OK	0.874743	0.444541	-0.976541	-1.2926	0.0278	0.811618
Klf1	chr8:84901927-84905295	OK	1.41145	2.79162	0.98393	1.26997	0.0281	0.816155
Mfsd6	chr1:52656304-52727318	OK	2.04835	1.09241	-0.906949	-1.28869	0.02815	0.816155
Trio	chr15:27730648-28025848	OK	1.58552	0.89186	-0.83007	-1.23365	0.02815	0.816155
Dio3os	chr12:110275384-110278129	OK	0.459778	0.965806	1.0708	1.27218	0.02845	0.817895
Itgb7	chr15:102215994-102231935	OK	0.652594	1.30074	0.995077	1.29499	0.02845	0.817895
Tet2	chr3:133463676-133544390	OK	0.782186	0.402816	-0.957391	-1.18852	0.0285	0.817895
Fam13b	chr18:34409422-34506823	OK	4.10696	2.16912	-0.920958	-1.26227	0.0286	0.817895
Fam160b2	chr14:70583294-70599835	OK	1.51514	0.815093	-0.894416	-1.25246	0.0286	0.817895
Hnrnpm	chr17:33646232-33685458	OK	14.1797	7.87044	-0.849311	-1.24948	0.0286	0.817895
B4galt5	chr2:167298444-167349178	OK	5.86695	3.25727	-0.848947	-1.25687	0.0287	0.818894
Coro1a	chr7:126699773-126704754	OK	3.8937	7.58577	0.962154	1.26509	0.0289	0.822735
2610528A11Rik	chr14:37102139-37110101	OK	0.334328	0.0440326	-2.92462	-1.80145	0.02925	0.830365
Clk1	chr1:58411987-58424088	OK	11.8418	5.7755	-1.03588	-1.23103	0.0293	0.830365
Lrit2	chr14:37068048-37073735	OK	1.9174	1.0185	-0.912702	-1.27229	0.02945	0.832284
Immp2l	chr12:41024089-41955588	OK	23.018	40.8559	0.827783	1.22004	0.0295	0.832284
Junb	chr8:84976908-84978748	OK	6.36622	11.4407	0.845672	1.24665	0.0296	0.833237
Gja5	chr3:97032401-97053634	OK	0.33606	0.669032	0.993356	1.23494	0.03005	0.838867
Tnfaip8l3	chr9:54025605-54068411	OK	0.491621	0.23435	-1.06888	-1.25432	0.0301	0.838867
Acss3	chr10:106936163-107123664	OK	5.19347	2.82605	-0.877914	-1.23747	0.03035	0.838867
Ccl9	chr11:83572916-83578636	OK	19.1732	34.7892	0.859549	1.26626	0.03035	0.838867
Pnisr	chr4:21846326-21876475	OK	3.25726	1.63404	-0.995213	-1.26127	0.03035	0.838867
Rbbp6	chr7:122970563-123002572	OK	4.46861	2.31345	-0.949784	-1.25738	0.03035	0.838867
Abcc10	chr17:46297482-46328023	OK	1.39023	0.755428	-0.87996	-1.26997	0.0305	0.838867
Klk8	chr7:43797576-43803822	OK	0.20946	0.493795	1.23723	1.2187	0.03055	0.838867
Spink3	chr18:43728068-43737237	OK	1.07947	0.350611	-1.62238	-1.37024	0.03055	0.838867
Las1l	chrX:95935312-95956974	OK	8.75636	4.94222	-0.825173	-1.24487	0.03065	0.838867
Mfsd7c	chr12:85746538-85813585	OK	0.950918	1.73704	0.86924	1.23601	0.03065	0.838867
Pm20d2	chr4:33170405-33189737	OK	1.40582	0.774881	-0.859366	-1.19868	0.03065	0.838867
Afp	chr5:90490713-90508907	OK	0.344227	0.708578	1.04157	1.29683	0.0307	0.838867
4930413G21Rik	chr7:122969057-122970459	OK	1.07932	0.540743	-0.997103	-1.26698	0.0308	0.838867
Eif4ebp3	chr18:36664059-36666324	OK	22.8536	40.9159	0.840241	1.21294	0.0308	0.838867
Nlrp5-ps	chr7:14530653-14623066	OK	0.283239	0.0880813	-1.68511	-1.16291	0.031	0.838867
Gprin3	chr6:59352460-59426290	OK	1.91342	0.989958	-0.950714	-1.24395	0.03105	0.838867
Hist1h4h	chr13:23531043-23531478	OK	1.09456	2.4542	1.1649	1.23488	0.0312	0.838867
Slamf8	chr1:172581376-172590568	OK	0.353779	0.741476	1.06755	1.29112	0.0312	0.838867
Agr2	chr12:35992924-36004081	OK	0.997839	0.0398986	-4.6444	-2.81706	0.03125	0.838867
Prap1	chr7:140093395-140097203	OK	1.49385	0.0518281	-4.84916	-3.1991	0.03125	0.838867
Hck	chr2:153108467-153151441	OK	1.7912	3.34357	0.900459	1.26127	0.03135	0.838867
Fzd8	chr18:9212855-9216201	OK	3.18913	5.46017	0.775782	1.20639	0.03145	0.838867
Rnf186	chr4:138967111-138968366	OK	5.66173	10.4735	0.887433	1.24118	0.03155	0.838867
Kmt2a	chr9:44803354-44881274	OK	1.23476	0.654427	-0.915931	-1.249	0.0316	0.838867
Nos1ap	chr1:170317495-170589849	OK	0.580447	0.269726	-1.10567	-1.24167	0.0317	0.838867
Zfp235	chr7:24134162-24143241	OK	0.851261	0.440546	-0.950308	-1.26581	0.0317	0.838867
Rock1	chr18:10064400-10181792	OK	2.82849	1.48014	-0.934303	-1.16805	0.03175	0.838867
Zfp948	chr17:21567045-21588682	OK	0.799701	0.386116	-1.05043	-1.23831	0.03175	0.838867
Srek1	chr13:103741614-103764582	OK	2.58978	1.36794	-0.920824	-1.21218	0.0318	0.838867
Tmc7	chr7:118535843-118584686	OK	0.665228	0.34817	-0.934056	-1.2448	0.03225	0.848958
Zc3h7a	chr16:11136593-11176393	OK	4.80079	2.49842	-0.94226	-1.2803	0.03255	0.855066
Gm4956	chr1:21285245-21298312	OK	11.1564	19.1305	0.778	1.21201	0.0327	0.856743
Cyp4a32	chr4:115600937-115622366	OK	10.6727	19.2381	0.850039	1.24851	0.03275	0.856743
Hhipl2	chr1:183418502-183437053	OK	0.0940471	0.221332	1.23476	1.30397	0.0329	0.858881
Xirp1	chr9:120013754-120023598	OK	0.218713	0.112177	-0.963263	-1.22161	0.033	0.859232
Sult1a1	chr7:126672869-126676357	OK	140.957	253.477	0.846604	1.19349	0.03305	0.859232
Cgn	chr3:94760069-94786515	OK	5.67371	3.34372	-0.76284	-1.19468	0.03325	0.862649
Thbd	chr2:148404470-148408188	OK	0.876267	1.58714	0.856983	1.22913	0.03345	0.865081
Smg1	chr7:118131311-118243637	OK	2.38742	1.32621	-0.84814	-1.18889	0.0335	0.865081
Fgfr3	chr5:33721723-33737068	OK	5.57254	3.12244	-0.835661	-1.27696	0.03355	0.865081
Fgl2	chr5:21292960-21424677	OK	0.468847	0.914945	0.964566	1.23051	0.0337	0.867172
Slc26a6	chr9:108854042-108862143	OK	0.886429	0.476877	-0.894387	-1.19615	0.03385	0.869254
Disp1	chr1:183086263-183221529	OK	0.587482	0.308673	-0.928464	-1.25877	0.03395	0.870047
Ago3	chr4:126340677-126429542	OK	0.365397	0.189562	-0.946799	-1.21172	0.0342	0.873678
C430002E04Rik	chr3:41487680-41493199	OK	0.12854	0.301318	1.22907	1.22992	0.03425	0.873678
Slc25a37	chr14:69241850-69285103	OK	8.01665	4.61902	-0.795413	-1.18722	0.0343	0.873678
Arid4a	chr12:71015966-71099351	OK	1.51397	0.795497	-0.92841	-1.22252	0.0347	0.880303
Ddhd2	chr8:25725323-25754280	OK	2.98527	1.66646	-0.84107	-1.22515	0.0347	0.880303
Tff2	chr17:31141061-31144282	OK	1.31782	0.474854	-1.4726	-1.2395	0.0348	0.881063
H2-Ob	chr17:34238904-34245908	OK	0.238986	0.482459	1.01348	1.25769	0.0349	0.881821
Ugt2b1	chr5:86916638-86926503	OK	142.21	272.163	0.936447	1.24673	0.0351	0.884585
Gstm6	chr3:107938847-107943749	OK	80.1844	139.683	0.800767	1.14498	0.03515	0.884585
4932438A13Rik	chr3:36863105-37053033	OK	2.98924	1.62844	-0.876288	-1.20762	0.0354	0.888799
Cep70	chr9:99243467-99300403	OK	0.451926	0.214514	-1.07501	-1.23085	0.03555	0.888799
Rgs4	chr1:169741476-169747642	OK	0.288546	0.552885	0.93818	1.20956	0.03555	0.888799
Zfp54	chr17:21423226-21435384	OK	0.600483	0.303399	-0.984906	-1.16743	0.0356	0.888799
Tlr6	chr5:64953094-64960034	OK	0.0933077	0.208822	1.16221	1.25984	0.0359	0.890167
Hba-a1	chr11:32296488-32297310	OK	194.622	410.275	1.07592	1.16736	0.036	0.890167
Gm15800	chr5:121220218-121368577	OK	2.43589	1.41415	-0.784514	-1.20479	0.03605	0.890167
Baz2a	chr10:128092782-128129303	OK	5.19829	3.12308	-0.735068	-1.1449	0.03615	0.890167
Dok2	chr14:70774380-70778494	OK	1.13271	2.18208	0.945922	1.22187	0.03615	0.890167
Safb	chr17:56584981-56606294	OK	7.41037	4.40371	-0.750828	-1.17126	0.03615	0.890167
Slco1a1	chr6:141907280-141946962	OK	46.8023	85.3197	0.866299	1.18398	0.03615	0.890167
Ace	chr11:105965606-105989964	OK	0.282173	0.547882	0.957284	1.22654	0.03635	0.893344
Cyp4a31	chr4:115563648-115579015	OK	4.47636	7.79001	0.7993	1.19423	0.03645	0.893927
Rsad1	chr11:94539797-94549207	OK	1.12595	0.61454	-0.87357	-1.2086	0.0366	0.893927
Wscd1	chr11:71750702-71789646	OK	0.176783	0.355824	1.00919	1.21612	0.0366	0.893927
Gm4944	chr17:22197264-22225614	OK	0.334973	0.161137	-1.05575	-1.17959	0.03675	0.893927
Vps37d	chr5:135072899-135078266	OK	0.253679	0.109596	-1.21081	-1.16752	0.03675	0.893927
Cd1d2	chr3:86986585-86989532	OK	0.836905	0.406765	-1.04087	-1.23549	0.0368	0.893927
Zfp276	chr8:123254194-123318576	OK	3.03726	1.75217	-0.79363	-1.17701	0.03705	0.897749
2610206C17Rik	chr7:84689639-84776549	OK	0.60478	0.302805	-0.99802	-1.19123	0.0371	0.897749
Ifi47	chr11:49037659-49135387	OK	12.5524	21.9046	0.803271	1.17836	0.03755	0.906362
Lgals3	chr14:47373859-47386167	OK	3.02647	5.68623	0.909839	1.18138	0.0376	0.906362
Pim1	chr17:29491044-29495459	OK	5.5479	9.68277	0.803479	1.20123	0.0378	0.907705
Ttc14	chr3:33800182-33844310	OK	1.50829	0.73776	-1.03169	-1.19779	0.0378	0.907705
Csgalnact1	chr8:68356780-68735146	OK	0.152058	0.302124	0.990522	1.21165	0.0381	0.912626
Rasa4	chr5:136083915-136111861	OK	0.397901	0.774946	0.961688	1.22272	0.03815	0.912626
Srp54c	chr12:55230167-55263480	OK	0.670594	0.329114	-1.02685	-1.19313	0.03825	0.912744
Gm2083	chr4:61778324-61782224	OK	288.959	158.239	-0.868762	-1.20666	0.0383	0.912744
Acta2	chr19:34240335-34255373	OK	1.40613	2.53406	0.849716	1.18634	0.0386	0.91396
Gigyf1	chr5:137518879-137527935	OK	3.7678	2.20078	-0.775708	-1.19054	0.03875	0.91396
Upp1	chr11:9118007-9136170	OK	2.14366	4.16379	0.957819	1.26631	0.03875	0.91396
Cpb1	chr3:20249483-20275729	OK	0.261183	0.0631196	-2.0489	-1.41767	0.0388	0.91396
Tha1	chr11:117867948-117873526	OK	1.98375	1.1267	-0.816123	-1.14554	0.0388	0.91396
Trip11	chr12:101837371-101913171	OK	1.71525	0.9456	-0.859112	-1.16284	0.0388	0.91396
Oas1g	chr5:120876141-120887598	OK	0.22412	0.505192	1.17256	1.21756	0.0389	0.91396
Tfcp2l1	chr1:118627944-118685168	OK	0.96437	0.559953	-0.784281	-1.15881	0.039	0.91396
LOC100503676	chr8:84911852-84937353	OK	1.84118	0.745511	-1.30433	-1.24146	0.03905	0.91396
Rhox5	chrX:37754607-37808878	OK	0.267584	0.0614246	-2.1231	-1.4771	0.0391	0.91396
Zfp607	chr7:27860584-27880825	OK	0.343979	0.171086	-1.0076	-1.19583	0.03915	0.91396
Bhmt	chr13:93616890-93637758	OK	534.244	1061.17	0.990087	1.21892	0.03925	0.914598
Fgfr1	chr8:25518758-25575718	OK	0.891971	1.57751	0.822582	1.20494	0.03945	0.917559
Bdp1	chr13:100017993-100104070	OK	0.758775	0.413539	-0.875648	-1.1333	0.03955	0.918188
Ncf2	chr1:152807889-152836990	OK	1.12091	2.11273	0.914445	1.19753	0.03985	0.923209
Cwc27	chr13:104631326-104816953	OK	2.2117	1.17764	-0.909256	-1.19198	0.0401	0.923209
Gp9	chr6:87778135-87779762	OK	0.141486	0.436026	1.62376	1.23047	0.04015	0.923209
Plbd1	chr6:136612070-136661893	OK	21.0789	35.7109	0.760566	1.1393	0.0402	0.923209
Btbd19	chr4:117119217-117125725	OK	0.297786	0.140919	-1.07941	-1.22592	0.04025	0.923209
Aspg	chr12:112106682-112127573	OK	67.0408	38.1243	-0.814327	-1.16836	0.04035	0.923209
Gm14378	chr8:4248213-4251423	OK	0.67703	0.281559	-1.26578	-1.26025	0.04035	0.923209
Cntrob	chr11:69299495-69323873	OK	1.19414	0.672676	-0.827989	-1.18186	0.04045	0.923209
Fam83f	chr15:80671846-80700425	OK	1.16923	2.06411	0.819961	1.16916	0.04045	0.923209
Sdr9c7	chr10:127898534-127911759	OK	15.0567	9.0589	-0.732998	-1.15124	0.0405	0.923209
Mmp9	chr2:164948218-164955849	OK	0.260492	0.531748	1.0295	1.19399	0.0407	0.925555
Gm12250	chr11:58183842-58190198	OK	0.595717	1.08398	0.863636	1.1798	0.04075	0.925555
Ephb6	chr6:41605481-41620507	OK	0.493229	0.24166	-1.02928	-1.19942	0.0409	0.927288
Rpl39	chrX:37082519-37085184	OK	159.382	278.361	0.804467	1.13896	0.04125	0.933541
5031425E22Rik	chr5:23431807-23434353	OK	2.48411	1.45196	-0.77472	-1.12991	0.0414	0.935254
Slc13a2	chr11:78394484-78422185	OK	2.82273	1.57868	-0.838372	-1.17688	0.04175	0.9398
Prdm10	chr9:31315106-31378543	OK	0.584091	0.311901	-0.905104	-1.18783	0.0418	0.9398
Nars2	chr7:96951526-97064757	OK	4.95813	8.20838	0.7273	1.13761	0.04185	0.9398
Msantd3	chr4:48539945-48561920	OK	0.126481	0.278181	1.1371	1.15334	0.0419	0.9398
Arl10	chr13:54575012-54581128	OK	1.95619	1.04423	-0.905604	-1.16094	0.04225	0.939909
Nhsl1	chr10:18407674-18533891	OK	1.89411	1.09062	-0.796372	-1.17742	0.04235	0.939909
Ogfrl1	chr1:23366423-23383175	OK	1.34311	2.32103	0.78918	1.1297	0.04235	0.939909
Acmsd	chr1:127729412-127774054	OK	4.1004	7.03702	0.7792	1.15352	0.04255	0.939909
Gpr12	chr5:146582149-146585239	OK	0.256494	0.11964	-1.10022	-1.18925	0.0426	0.939909
Mgst2	chr3:51661192-51682675	OK	0.342149	0.0812259	-2.07461	-1.42903	0.0426	0.939909
Sprtn	chr8:124897885-124903813	OK	1.89942	1.06542	-0.834133	-1.14167	0.0427	0.939909
Ankrd16	chr2:11777752-11790323	OK	1.95539	1.11117	-0.815374	-1.1588	0.04275	0.939909
Fyco1	chr9:123789499-123851899	OK	3.66974	2.11787	-0.793065	-1.17465	0.04275	0.939909
Gmds	chr13:31819585-32338544	OK	1.55881	0.861005	-0.856348	-1.15769	0.04275	0.939909
Wnt2b	chr3:104944804-104961709	OK	0.209243	0.100326	-1.06048	-1.21562	0.0428	0.939909
Zfp942	chr17:21926962-21962464	OK	1.67718	0.821744	-1.02928	-1.19373	0.043	0.939909
Gal3st1	chr11:3983635-3999328	OK	0.973986	0.487082	-0.999736	-1.18824	0.04305	0.939909
Nrtn	chr17:56751324-56757530	OK	1.121	0.483166	-1.2142	-1.20091	0.04305	0.939909
Ccdc55	chr11:77044291-77078437	OK	1.33226	0.723191	-0.881428	-1.13278	0.0431	0.939909
Nktr	chr9:121719180-121759943	OK	4.60463	2.53741	-0.859729	-1.14798	0.0431	0.939909
Pcnt	chr10:76351253-76442912	OK	0.969671	0.560047	-0.791948	-1.18704	0.04325	0.941548
Aqp4	chr18:15389393-15403684	OK	0.580699	1.09779	0.918738	1.19168	0.0434	0.942101
Adamdec1	chr14:68563386-68582072	OK	0.568802	1.01312	0.8328	1.11965	0.04345	0.942101
Ces1g	chr8:93302368-93337209	OK	182.782	353.362	0.951022	1.16413	0.0435	0.942101
Foxf1	chr8:121084385-121088154	OK	0.628155	1.13333	0.851381	1.15532	0.04405	0.951709
Klrb1c	chr6:128778484-128788641	OK	0.125726	0.254086	1.01504	1.1728	0.04415	0.951709
Prkch	chr12:73585040-73778184	OK	0.940749	1.66495	0.823597	1.1803	0.0442	0.951709
Smc6	chr12:11265885-11319785	OK	1.84481	0.961209	-0.94055	-1.17124	0.0444	0.951709
Dstn	chr2:143915330-143943324	OK	67.8288	113.752	0.745922	1.11572	0.04445	0.951709
Arl5c	chr11:97989579-97996173	OK	0.138215	0.310459	1.16749	1.19539	0.0445	0.951709
Cdk12	chr11:98203304-98253540	OK	2.11907	1.19008	-0.832377	-1.15796	0.04455	0.951709
Il2rb	chr15:78480548-78495066	OK	0.699683	1.2435	0.829632	1.13804	0.04455	0.951709
Lipo1	chr19:33555280-33590311	OK	0.253015	0.521938	1.04466	1.19474	0.04465	0.951709
Tnf	chr17:35199366-35202007	OK	0.0753966	0.189094	1.32653	1.15648	0.0447	0.951709
Tusc5	chr11:76679872-76698664	OK	0.0796361	0.184101	1.209	1.19897	0.04485	0.95329
Fcgr4	chr1:171018925-171029761	OK	3.50775	6.15218	0.810551	1.1642	0.0451	0.955376
Ier5l	chr2:30472640-30474199	OK	0.418177	0.860413	1.04091	1.16346	0.0451	0.955376
Dnajc21	chr15:10446762-10470516	OK	5.01723	2.75841	-0.863056	-1.13416	0.0452	0.955885
9930104L06Rik	chr4:124937047-124944661	OK	0.882024	0.470528	-0.906536	-1.15651	0.0454	0.956724
Slx4	chr16:3979105-4001678	OK	0.475524	0.25597	-0.893543	-1.18097	0.04555	0.956724
Mup19	chr4:61778324-61782224	OK	14.5152	8.59279	-0.756369	-1.12662	0.04575	0.956724
Zfp292	chr4:34803109-34882948	OK	1.01489	0.547517	-0.890347	-1.12218	0.04575	0.956724
Igflr1	chr7:30565426-30567962	OK	0.949204	0.48415	-0.971265	-1.13076	0.0458	0.956724
S1pr4	chr10:81497744-81500137	OK	0.258208	0.525232	1.02442	1.17173	0.04585	0.956724
Fnbp4	chr2:90745369-90781020	OK	2.7415	1.557	-0.816201	-1.14718	0.04595	0.956724
Pnliprp1	chr19:58728886-58744169	OK	0.246749	0.0745056	-1.72762	-1.26176	0.04595	0.956724
Lect2	chr13:56542459-56548538	OK	93.6777	158.314	0.757012	1.13132	0.046	0.956724
Skil	chr3:31095057-31122923	OK	1.69851	0.950371	-0.837711	-1.14448	0.046	0.956724
Clic5	chr17:44188571-44280168	OK	0.299067	0.536605	0.843392	1.1231	0.04615	0.95826
Abhd2	chr7:79273265-79361601	OK	10.1579	17.0875	0.750349	1.14798	0.0463	0.959791
Zfp182	chrX:21026183-21062038	OK	0.442951	0.22096	-1.00336	-1.17703	0.0465	0.962351
Spi1	chr2:91096796-91115756	OK	3.23064	5.7707	0.836927	1.11865	0.0471	0.973168
Idi1	chr13:8885605-8892396	OK	6.17617	10.7467	0.799116	1.14157	0.0473	0.975698
Pvrl1	chr9:43744575-43807461	OK	14.3711	8.83657	-0.701609	-1.09314	0.0474	0.976161
Errfi1	chr4:150855090-150868880	OK	286.495	162.611	-0.817088	-1.11933	0.04775	0.976865
Ccdc69	chr11:55049737-55078131	OK	0.284848	0.125055	-1.18763	-1.18716	0.0478	0.976865
Tmem88b	chr4:155781590-155785874	OK	0.379513	0.183161	-1.05104	-1.11476	0.0478	0.976865
Cd207	chr6:83671206-83677857	OK	2.57835	4.32957	0.747775	1.08506	0.04785	0.976865
Ncald	chr15:37366174-37792428	OK	4.55792	7.60268	0.738133	1.14857	0.04785	0.976865
Egfem1	chr3:29082576-29691056	OK	0.255702	0.487703	0.931538	1.16836	0.0479	0.976865
Uprt	chrX:104482781-104506262	OK	0.438648	0.181875	-1.27012	-1.20602	0.048	0.97732
Ccdc141	chr2:77009905-77170635	OK	1.18552	0.633583	-0.90391	-1.14955	0.04825	0.980256
Gsta1	chr9:78230668-78242683	OK	1.45596	0.708066	-1.04001	-1.17552	0.0483	0.980256
Nfam1	chr15:82996735-83033397	OK	1.19237	2.05446	0.784921	1.13445	0.0484	0.980704
Cybb	chrX:9435253-9469324	OK	1.84324	3.18899	0.790854	1.14674	0.04855	0.981595
Fndc3b	chr3:27416161-27710439	OK	4.41521	2.60356	-0.761994	-1.13658	0.0486	0.981595
Treml4	chr17:48264294-48275358	OK	2.32011	4.09684	0.820318	1.18125	0.04875	0.982481
Zfp658	chr7:43562369-43575461	OK	0.316758	0.162222	-0.965412	-1.12767	0.0488	0.982481
Kcnc3	chr7:44590885-44604751	OK	1.0096	0.575415	-0.811108	-1.14622	0.04905	0.9848
Il13ra2	chrX:147383477-147403832	OK	0.213066	0.0836624	-1.34865	-1.19347	0.04915	0.9848
Zfp595	chr13:67312997-67332560	OK	0.734087	0.388796	-0.91694	-1.12957	0.04915	0.9848
Fos	chr12:85473900-85477270	OK	0.340139	0.168743	-1.0113	-1.14771	0.0494	0.986396
Cyp46a1	chr12:108334380-108362234	OK	1.36115	0.739245	-0.880705	-1.13608	0.04955	0.986396
Proser1	chr3:53463816-53481755	OK	1.86314	1.10166	-0.758051	-1.11656	0.04955	0.986396
Cd74	chr18:60803848-60812652	OK	75.3919	134.264	0.832594	1.13654	0.0496	0.986396
C3ar1	chr6:122847139-122856157	OK	0.465127	0.824093	0.825181	1.14259	0.04965	0.986396
Erp27	chr6:136907386-136922180	OK	0.04137	0.203689	2.29971	1.51253	0.0497	0.986396
Golm1	chr13:59634995-59675784	OK	1.05034	0.603072	-0.800449	-1.13024	0.0499	0.98824
Ahdc1	chr4:133011505-133078110	OK	2.70318	1.62876	-0.730882	-1.11095	0.04995	0.98824

## Sheet: CVCOvsGFCO_lncRNAs
lncRNAs	locus	status	CV_CO	GF_CO	log2(fold_change)	test_stat	p_value
NONMMUG009814.1	chr12:104078500-104081483	OK	401.124	17.4671	-4.52134	-4.67887	5e-05
NONMMUG044727.2	chrX:38455587-38459507	OK	17.1749	2.4317	-2.82027	-2.83265	5e-05
NONMMUG041315.2	chr8:94166252-94173412	OK	1.89016	18.2124	3.26834	2.09082	0.00015
NONMMUG072380.1	chr4:108067836-108068625	OK	8.80007	0	N/A	N/A	0.0002
NONMMUG012539.1	chr14:31617564-31618346	OK	51.6724	4.4374	-3.54161	-3.4787	0.00045
NONMMUG022121.2	chr2:18641785-18642102	OK	0	11.7258	inf	N/A	0.00055
NONMMUG053347.1	chr11:94127815-94130795	OK	18.9666	2.63641	-2.84681	-2.52617	0.0007
NONMMUG040322.2	chr8:35385811-35388130	OK	540.399	146.431	-1.8838	-2.1435	0.0008
NONMMUG012506.2	chr14:29027526-29033642	OK	4.79706	22.7811	2.24761	2.01631	0.00085
NONMMUG004760.1	chr10:116387396-116401383	OK	0	4.89936	inf	N/A	0.00095
NONMMUG040321.2	chr8:35377909-35379526	OK	19.7699	1.33598	-3.88733	-3.12788	0.001
NONMMUG043900.2	chr9:107300379-107301839	OK	121.241	28.9537	-2.06605	-2.03049	0.0012
NONMMUG052546.1	chr11:101682876-101691838	OK	4.03567	29.557	2.87262	2.65508	0.00135
NONMMUG027128.1	chr3:89141771-89151753	OK	26.2557	7.09645	-1.88746	-1.85161	0.00185
NONMMUG007536.2	chr11:98768995-98773402	OK	49.6557	158.28	1.67245	1.93412	0.0019
NONMMUG023866.2	chr2:93452791-93475087	OK	4.16717	28.99	2.79842	1.81965	0.00195
NONMMUG082029.1	chr8:35384007-35384233	OK	453.778	113.311	-2.00169	-6.1259	0.00215
NONMMUG003885.2	chr10:68095798-68096899	OK	84.3285	22.364	-1.91484	-2.19442	0.00225
NONMMUG007841.2	chr11:106390847-106393759	OK	9.74632	2.27468	-2.09919	-1.9841	0.0023
NONMMUG060873.1	chr15:75427605-75431829	OK	73.8323	237.628	1.68638	2.2024	0.00235
NONMMUG078108.1	chr6:145961244-145961447	OK	0	15.0766	inf	N/A	0.0024
NONMMUG018032.1	chr17:33000079-33015116	OK	3.06392	0	N/A	N/A	0.00275
NONMMUG005047.1	chr10:127912120-127914536	OK	29.8984	8.58401	-1.80034	-1.87898	0.0038
NONMMUG037063.2	chr6:149334638-149335652	OK	49.421	8.46999	-2.54469	-2.29087	0.00405
NONMMUG024773.2	chr2:132694431-132698524	OK	29.6809	112.803	1.9262	1.78803	0.0041
NONMMUG008565.2	chr12:16536032-16536827	OK	158.147	46.2416	-1.77401	-2.18807	0.00465
NONMMUG030140.2	chr4:108052366-108055221	OK	27.1773	5.09686	-2.41472	-1.91267	0.0047
NONMMUG027912.2	chr3:129522371-129532388	OK	48.4329	14.2027	-1.76982	-1.61942	0.00485
NONMMUG042265.1	chr9:21832101-21835778	OK	15.0924	4.72595	-1.67515	-1.7856	0.0051
NONMMUG029453.1	chr4:61773964-61781963	OK	31.0822	4.5693	-2.76604	-2.68307	0.00525
NONMMUG023377.2	chr2:72221625-72224314	OK	13.301	3.72979	-1.83437	-1.77393	0.00545
NONMMUG004113.2	chr10:80118605-80121181	OK	8.76015	1.31239	-2.73876	-2.15707	0.0057
NONMMUG004486.2	chr10:95814384-95897614	OK	76.5556	281.252	1.87728	1.49367	0.00575
NONMMUG027127.2	chr3:89292146-89319727	OK	27.2903	7.6845	-1.82836	-1.73949	0.006
NONMMUG027654.2	chr3:108554337-108554751	OK	11.4641	63.2738	2.46449	2.87797	0.0062
NONMMUG029458.1	chr4:61959396-61960708	OK	29.2554	9.33233	-1.6484	-1.86945	0.00635
NONMMUG025320.2	chr2:158382150-158386143	OK	27.491	5.87737	-2.22572	-1.6701	0.00685
NONMMUG012538.1	chr14:31609536-31611292	OK	27.1455	3.14038	-3.1117	-2.9092	0.007
NONMMUG018412.1	chr17:46022294-46025579	OK	87.3257	22.9821	-1.92589	-1.81458	0.00725
NONMMUG042281.1	chr9:22240341-22240893	OK	67.9483	15.5626	-2.12635	-2.44732	0.00745
NONMMUG037359.1	chr7:19677566-19679120	OK	324.419	1052.51	1.6979	1.58076	0.0076
NONMMUG019122.2	chr17:87261374-87263095	OK	6.00584	0.815289	-2.88098	-2.11499	0.00895
NONMMUG039711.2	chr7:144421651-144422675	OK	37.2118	12.2768	-1.59983	-1.869	0.00895
NONMMUG004261.2	chr10:84440848-84523270	OK	0.282795	3.15344	3.4791	0.544188	0.0093
NONMMUG036015.1	chr6:91742699-91746254	OK	5.43129	1.2489	-2.12063	-1.76281	0.0094
NONMMUG039777.1	chr8:4493025-4493589	OK	0	8.48759	inf	N/A	0.00995
NONMMUG055556.1	chr13:4255047-4258586	OK	4.77598	0.529866	-3.1721	-2.1016	0.01015
NONMMUG002075.2	chr1:153721239-153902422	OK	48.6164	155.302	1.67556	1.53546	0.0103
NONMMUG037615.2	chr7:29761433-29768531	OK	3.20804	0.813373	-1.9797	-1.12465	0.0104
NONMMUG002685.2	chr1:182892229-182896580	OK	84.5014	216.419	1.35678	1.69703	0.01045
NONMMUG035293.2	chr6:49261068-49264013	OK	5.46663	0.732585	-2.89958	-2.02004	0.01075
NONMMUG036321.2	chr6:113745671-113748181	OK	5.03705	0.858076	-2.5534	-1.88021	0.01085
NONMMUG024777.1	chr2:132691383-132694319	OK	6.73308	19.352	1.52314	1.48325	0.01125
NONMMUG035934.2	chr6:88048481-88052811	OK	2.0557	10.5248	2.35609	1.27791	0.0118
NONMMUG013240.2	chr14:65763205-65765489	OK	2.76227	9.35667	1.76014	1.66459	0.01205
NONMMUG029889.2	chr4:96557391-96567615	OK	3.95873	0.75461	-2.39124	-1.71942	0.0124
NONMMUG002872.2	chr1:193259615-193288927	OK	9.49754	2.98915	-1.66782	-1.42409	0.01275
NONMMUG027129.1	chr3:89141771-89151753	OK	12.6479	0	N/A	N/A	0.013
NONMMUG031376.1	chr4:148607848-148610803	OK	28.9545	9.32836	-1.63409	-1.46713	0.013
NONMMUG020081.1	chr18:61783848-61825192	OK	3.96881	0.637684	-2.63779	-0.46747	0.01335
NONMMUG071391.1	chr3:117575722-117575939	OK	0	8.55993	inf	N/A	0.01335
NONMMUG011387.2	chr13:73763007-73763650	OK	28.8458	3.63534	-2.9882	-2.8897	0.01365
NONMMUG029485.2	chr4:63334028-63334988	OK	22.1679	4.94591	-2.16416	-1.97386	0.0139
NONMMUG015003.2	chr15:80930625-80932285	OK	12.9279	3.42025	-1.91831	-1.7196	0.01465
NONMMUG004899.2	chr10:121505386-121526462	OK	37.1162	11.306	-1.71495	-1.76831	0.0147
NONMMUG018103.1	chr17:34262538-34269227	OK	19.2533	55.799	1.53513	1.43009	0.01475
NONMMUG039784.1	chr8:5083218-5085230	OK	23.8434	6.84397	-1.80069	-1.62131	0.01535
NONMMUG017998.2	chr17:31907875-31909373	OK	58.3143	150.1	1.364	1.41421	0.0162
NONMMUG025135.1	chr2:152737087-152748782	OK	1.01098	3.73908	1.88693	1.62478	0.01635
NONMMUG017764.2	chr17:25270222-25273378	OK	5.93321	1.74309	-1.76717	-1.57162	0.0169
NONMMUG020625.1	chr19:4828893-4831749	OK	26.2594	7.62037	-1.7849	-1.55042	0.0169
NONMMUG009394.2	chr12:80115880-80119084	OK	4.03576	0.857863	-2.23402	-0.961182	0.0172
NONMMUG012525.2	chr14:30011274-30014185	OK	3.78625	0.971397	-1.96264	-1.60159	0.0172
NONMMUG017205.2	chr16:93343432-93364773	OK	1.52094	5.64257	1.89139	1.00711	0.01745
NONMMUG031604.2	chr4:155818677-155820018	OK	80.6673	25.458	-1.66386	-1.65303	0.0175
NONMMUG026539.1	chr3:51244838-51247813	OK	5.73329	0.306912	-4.22346	-2.41544	0.0176
NONMMUG027381.2	chr3:98379236-98382303	OK	5.36649	1.03243	-2.37794	-0.679575	0.01765
NONMMUG034289.1	chr5:145857125-145859797	OK	25.6452	4.94176	-2.37559	-2.62082	0.01775
NONMMUG016201.2	chr16:30912938-30933586	OK	5.33851	0.98997	-2.43098	-0.782553	0.01805
NONMMUG043347.2	chr9:74847982-74891475	OK	126.487	45.7226	-1.468	-1.42727	0.0181
NONMMUG025454.2	chr2:164564180-164568494	OK	112.13	33.7027	-1.73423	-2.72067	0.01835
NONMMUG037057.2	chr6:149147518-149163707	OK	31.0082	10.8638	-1.51312	-1.3795	0.01895
NONMMUG008625.2	chr12:21542568-21568291	OK	2.17245	9.23007	2.08702	1.01616	0.01905
NONMMUG042529.2	chr9:40780741-40784181	OK	2.3909	9.19789	1.94375	1.35957	0.01975
NONMMUG021697.2	chr19:57389420-57435314	OK	2.31596	11.4613	2.30709	1.18253	0.01995
NONMMUG034210.2	chr5:142563484-142564632	OK	13.245	4.06803	-1.70304	-1.70343	0.0202
NONMMUG025089.2	chr2:151865314-151980176	OK	0.982141	4.6712	2.24979	1.46347	0.02025
NONMMUG009986.2	chr12:110275383-110278068	OK	5.16375	15.1073	1.54875	1.04554	0.0206
NONMMUG045663.2	chrX:109004892-109006069	OK	90.9911	28.9621	-1.65156	-1.3838	0.02135
NONMMUG010278.1	chr13:12563475-12569145	OK	8.80201	3.17978	-1.46891	-1.34154	0.02195
NONMMUG011093.2	chr13:56086638-56088517	OK	8.82394	1.78751	-2.30347	-1.71135	0.0223
NONMMUG030158.1	chr4:108174653-108176169	OK	20.6123	6.28565	-1.71337	-1.5772	0.02235
NONMMUG003440.2	chr10:40258466-40258679	OK	9.61576	76.797	2.99758	5.51726	0.02395
NONMMUG020034.2	chr18:60212076-60215301	OK	5.4431	1.49772	-1.86166	-1.50203	0.02405
NONMMUG007912.2	chr11:107933388-107936950	OK	9.56232	3.17182	-1.59205	-1.44205	0.0248
NONMMUG026680.2	chr3:57754558-58167616	OK	1.93161	8.57289	2.14997	0.789909	0.0249
NONMMUG037239.1	chr7:12989449-12989848	OK	28.4369	81.5174	1.51934	2.29211	0.025
NONMMUG004212.2	chr10:82368585-82404033	OK	4.65073	0.616839	-2.91449	-0.815582	0.02555
NONMMUG005358.2	chr11:16915767-16918152	OK	20.8573	53.0427	1.3466	1.39145	0.02565
NONMMUG022974.2	chr2:52349392-52372557	OK	4.5038	18.5742	2.04408	1.38285	0.0258
NONMMUG042232.1	chr9:20770395-20771562	OK	41.2573	15.0716	-1.45282	-1.58348	0.02585
NONMMUG032947.2	chr5:90498796-90516278	OK	11.1176	2.12499	-2.38732	-1.28901	0.02625
NONMMUG071589.1	chr3:129633232-129633453	OK	146.542	31.4676	-2.21937	-4.88398	0.0265
NONMMUG057772.1	chr14:34614082-34615032	OK	9.18616	1.51949	-2.59587	-1.90434	0.02715
NONMMUG007738.1	chr11:103194479-103195424	OK	1.38857	6.26067	2.17271	1.23894	0.02725
NONMMUG008333.1	chr11:120572255-120573297	OK	72.5628	188.397	1.37648	1.66626	0.02725
NONMMUG030727.2	chr4:129324460-129325782	OK	6.45193	1.49749	-2.10719	-1.65322	0.0273
NONMMUG020688.1	chr19:6066128-6067867	OK	932.03	2333.03	1.32376	1.30628	0.02735
NONMMUG004146.2	chr10:80794394-80795458	OK	43.6834	17.4131	-1.32691	-1.54437	0.0274
NONMMUG019046.2	chr17:83851655-83854673	OK	5.27373	0.876146	-2.58958	-0.733376	0.02745
NONMMUG067710.1	chr2:163644849-163645801	OK	3.51324	12.903	1.87683	1.65362	0.02765
NONMMUG015075.1	chr15:82683285-82690058	OK	117.684	31.0102	-1.9241	-1.65478	0.0277
NONMMUG004124.1	chr10:79763591-79766100	OK	3.4236	0.998449	-1.77776	-1.33152	0.0278
NONMMUG015941.1	chr16:18052968-18066601	OK	20.5612	64.0594	1.63949	1.32969	0.02835
NONMMUG018054.1	chr17:33631849-33650338	OK	129.887	52.9648	-1.29416	-1.73656	0.0292
NONMMUG002590.2	chr1:179865498-179867109	OK	1.31737	8.06483	2.61398	1.29363	0.02935
NONMMUG035831.2	chr6:85222318-85224813	OK	4.15896	0.780799	-2.4132	-1.63782	0.02955
NONMMUG043563.1	chr9:90051300-90054642	OK	7.57018	21.3438	1.49542	1.36247	0.0296
NONMMUG007181.2	chr11:87699523-87705332	OK	7.1833	24.3005	1.75827	1.17915	0.02965
NONMMUG042682.2	chr9:46215250-46218634	OK	3.9714	1.06413	-1.89998	-1.48456	0.0297
NONMMUG042683.2	chr9:46225162-46228308	OK	25.9567	65.2464	1.32979	1.27683	0.0297
NONMMUG033809.2	chr5:124598748-124603330	OK	1.32246	9.86146	2.89857	1.55307	0.02985
NONMMUG006586.1	chr11:69981375-69983219	OK	2.58846	11.916	2.20273	2.00473	0.03005
NONMMUG041536.2	chr8:108553205-108600068	OK	4.444	12.9592	1.54404	0.994912	0.03015
NONMMUG006634.2	chr11:70975272-70976824	OK	6.71241	1.67492	-2.00274	-1.58167	0.0302
NONMMUG017171.1	chr16:91924437-91969164	OK	11.1449	37.3962	1.74651	1.64351	0.03035
NONMMUG025442.2	chr2:164441611-164443186	OK	12.9913	3.98893	-1.70347	-1.51196	0.03075
NONMMUG012101.2	chr13:119767720-119770201	OK	3.79011	0.710896	-2.41453	-1.61508	0.03115
NONMMUG004097.2	chr10:79849612-79854971	OK	0.960012	3.31223	1.78668	1.05911	0.03165
NONMMUG005081.2	chr11:3123860-3166395	OK	209.877	73.8149	-1.50756	-1.12567	0.0318
NONMMUG044185.1	chr9:118565924-118568443	OK	4.03784	0.890846	-2.18033	-1.5204	0.0319
NONMMUG029123.2	chr4:45406212-45407185	OK	17.3737	4.22046	-2.04143	-1.68614	0.0323
NONMMUG034033.2	chr5:136044743-136046487	OK	4.77922	1.31349	-1.86337	-1.46862	0.0324
NONMMUG013256.2	chr14:66736658-66740067	OK	3.80515	0.905824	-2.07065	-1.49485	0.03275
NONMMUG028663.2	chr4:21869695-21872610	OK	19.7123	6.03345	-1.70804	-1.3887	0.03305
NONMMUG033682.2	chr5:121619066-121620957	OK	3.71663	10.9671	1.56112	1.39971	0.034
NONMMUG009158.2	chr12:69197211-69204418	OK	21.635	4.94457	-2.12945	-1.53972	0.03405
NONMMUG042726.2	chr9:48797432-48798176	OK	10.869	1.7641	-2.62321	-2.01988	0.03405
NONMMUG007319.2	chr11:94287900-94289007	OK	10.7575	2.4037	-2.16201	-1.64254	0.0356
NONMMUG035067.2	chr6:38527972-38535231	OK	9.87293	26.5242	1.42576	1.24213	0.0359
NONMMUG009183.1	chr12:70982870-70985584	OK	3.30223	0.796088	-2.05244	-1.48424	0.0363
NONMMUG034514.2	chr6:5216257-5220486	OK	231.254	88.7537	-1.3816	-1.22816	0.03675
NONMMUG012926.2	chr14:52018127-52019833	OK	6.40075	1.06633	-2.58558	-1.75803	0.03725
NONMMUG013060.1	chr14:57339546-57341433	OK	3.64057	0.887425	-2.03647	-1.50172	0.03725
NONMMUG040529.2	chr8:47632328-47632764	OK	18.096	4.32474	-2.06498	-2.13354	0.0375
NONMMUG031119.2	chr4:139294034-139297143	OK	14.7816	5.85623	-1.33575	-1.35097	0.03785
NONMMUG007613.2	chr11:101021442-101022993	OK	5.95338	1.77673	-1.74448	-1.45101	0.03805
NONMMUG002212.2	chr1:160985757-160986929	OK	18.3958	5.87624	-1.64641	-1.49392	0.0384
NONMMUG000131.2	chr1:13623329-13625037	OK	10.3651	3.42176	-1.59893	-1.42248	0.0387
NONMMUG053797.1	chr12:17929600-17930502	OK	8.78893	2.11988	-2.0517	-1.68268	0.0387
NONMMUG042271.2	chr9:22196727-22213860	OK	14.5045	4.84104	-1.58312	-1.1486	0.03915
NONMMUG069882.1	chr3:95415003-95415439	OK	7.14732	25.4184	1.8304	2.05518	0.03915
NONMMUG021543.1	chr19:47272730-47276522	OK	9.04123	3.29686	-1.45543	-1.39354	0.0394
NONMMUG018607.1	chr17:56568652-56571900	OK	15.7595	5.52038	-1.51338	-1.2704	0.03955
NONMMUG062386.1	chr16:44046159-44047914	OK	4.57511	0.821656	-2.4772	-1.56125	0.0396
NONMMUG018153.1	chr17:35085482-35089470	OK	14.4207	35.3662	1.29423	0.85389	0.03985
NONMMUG006626.1	chr11:70672402-70675389	OK	9.97491	4.21274	-1.24354	-1.28954	0.0399
NONMMUG021329.2	chr19:40301627-40305585	OK	4.65861	1.22025	-1.93272	-1.38272	0.0403
NONMMUG040773.2	chr8:68892361-68893093	OK	1.70893	7.18774	2.07245	1.73346	0.0403
NONMMUG018414.2	chr17:46016798-46018672	OK	204.119	87.8432	-1.21641	-1.22076	0.04035
NONMMUG017734.1	chr17:24855082-24856195	OK	20.7844	7.3587	-1.49798	-1.48233	0.04045
NONMMUG031958.2	chr5:24256820-24257142	OK	4.72842	0	N/A	N/A	0.04045
NONMMUG003966.2	chr10:71375522-71378514	OK	3.6274	8.96075	1.30468	1.27652	0.0413
NONMMUG007880.1	chr11:107069205-107073611	OK	20.9761	8.48807	-1.30524	-1.1884	0.0415
NONMMUG028257.2	chr3:152223738-152224866	OK	5.76977	0.997613	-2.53196	-1.69832	0.0416
NONMMUG030143.2	chr4:108117009-108118477	OK	11.611	29.8682	1.36311	1.36952	0.04165
NONMMUG018596.2	chr17:56006931-56009502	OK	4.4863	12.9893	1.53373	1.30641	0.0419
NONMMUG018699.2	chr17:64745399-64747487	OK	4.17092	1.09561	-1.92864	-1.40826	0.04195
NONMMUG042912.1	chr9:57484027-57489858	OK	1.22298	4.03845	1.7234	1.24395	0.0422
NONMMUG015379.1	chr15:96991222-96997686	OK	32.3491	71.976	1.15379	1.14808	0.0423
NONMMUG007491.1	chr11:97702606-97705413	OK	27.8909	68.6325	1.2991	1.18754	0.04295
NONMMUG026672.1	chr3:57440804-57444759	OK	15.7106	33.0173	1.07149	1.23292	0.043
NONMMUG029223.1	chr4:49545055-49546665	OK	9.08442	2.81215	-1.69172	-1.39616	0.043
NONMMUG069820.1	chr3:89091818-89095684	OK	111.094	242.681	1.12728	1.39826	0.04315
NONMMUG033035.2	chr5:96782104-96784724	OK	4.06566	1.29414	-1.6515	-1.35494	0.0433
NONMMUG014901.2	chr15:77917145-77920390	OK	5.71611	2.06156	-1.4713	-1.27412	0.0434
NONMMUG029450.2	chr4:61852033-61869362	OK	185.451	64.9237	-1.51422	-1.3738	0.04345
NONMMUG032098.2	chr5:31070355-31072194	OK	24.3229	8.76837	-1.47194	-1.73029	0.0435
NONMMUG044299.2	chr9:122848909-122851292	OK	101.866	42.6421	-1.25632	-1.27561	0.044
NONMMUG034512.2	chr6:5164484-5165659	OK	7.21733	1.67189	-2.10998	-1.56433	0.0442
NONMMUG020773.1	chr19:8907773-8908629	OK	27.9764	8.06975	-1.79362	-1.57922	0.04445
NONMMUG023977.2	chr2:102737906-102747822	OK	2.81745	7.13776	1.34108	1.01449	0.04485
NONMMUG009216.2	chr12:70990370-71015833	OK	24.5421	6.8094	-1.84966	-0.881211	0.04505
NONMMUG014057.2	chr15:10461274-10470573	OK	19.8296	6.27328	-1.66036	-1.60813	0.04505
NONMMUG062797.1	chr16:91123909-91272014	OK	8.90032	20.1418	1.17826	1.18481	0.04505
NONMMUG002557.2	chr1:178321107-178324172	OK	71.7956	28.8578	-1.31494	-1.157	0.0451
NONMMUG020936.2	chr19:18638350-18640279	OK	7.87813	2.11518	-1.89707	-1.41317	0.0453
NONMMUG001800.2	chr1:133933381-133971938	OK	4.4437	15.7603	1.82646	1.62465	0.0454
NONMMUG004233.2	chr10:82891381-82895016	OK	3.17793	1.0315	-1.62334	-1.21626	0.04565
NONMMUG017302.2	chr16:97958339-97962615	OK	3.71677	1.23135	-1.59381	-1.06159	0.0459
NONMMUG019026.1	chr17:83824477-83830483	OK	17.283	4.78221	-1.85361	-1.28361	0.04595
NONMMUG042263.1	chr9:21725452-21732000	OK	1.63438	5.96904	1.86875	1.26828	0.04595
NONMMUG041241.2	chr8:90876580-90878476	OK	3.34847	1.07016	-1.64567	-1.35596	0.04635
NONMMUG005043.2	chr10:128407054-128424272	OK	2.96986	10.1888	1.77852	1.41622	0.04645
NONMMUG031173.1	chr4:140947665-140967106	OK	8.02365	21.4383	1.41786	1.27465	0.04665
NONMMUG035433.1	chr6:55346768-55362279	OK	11.7082	32.1621	1.45784	1.1708	0.04665
NONMMUG015385.2	chr15:97760407-97768713	OK	0.76066	4.56522	2.58536	1.00357	0.0467
NONMMUG002942.2	chr10:4391586-4396424	OK	7.03526	2.26353	-1.63603	-1.28141	0.0471
NONMMUG034311.2	chr5:146207707-146212032	OK	61.7773	26.0746	-1.24443	-1.28598	0.04715
NONMMUG003760.1	chr10:61089681-61091313	OK	8.31417	2.15191	-1.94996	-1.43066	0.0472
NONMMUG045940.2	chrX:140539536-140540618	OK	312.294	148.395	-1.07346	-1.36562	0.0472
NONMMUG068817.1	chr2:155561886-155564114	OK	613.66	1230.86	1.00416	1.39956	0.04735
NONMMUG004480.2	chr10:95662757-95683514	OK	5.59962	0.411134	-3.76765	-0.548213	0.0474
NONMMUG000683.1	chr1:58073770-58082742	OK	20.2285	9.11303	-1.15038	-1.03778	0.0477
NONMMUG029451.2	chr4:62012411-62014857	OK	24.5939	6.59288	-1.89932	-2.27002	0.0477
NONMMUG001379.2	chr1:92687425-92730840	OK	2.77323	12.6342	2.1877	1.57917	0.04805
NONMMUG011094.2	chr13:56088932-56091104	OK	7.57472	2.82843	-1.42119	-1.27731	0.04835
NONMMUG020647.1	chr19:5388335-5390069	OK	18.3825	7.78639	-1.23931	-1.13338	0.04835
NONMMUG065926.1	chr19:34241667-34245108	OK	3.80882	15.8533	2.05737	2.1864	0.0486
NONMMUG044209.1	chr9:119362669-119363210	OK	23.9738	5.47362	-2.13089	-1.90625	0.049
NONMMUG024326.2	chr2:119579617-119582413	OK	8.58543	3.02015	-1.50727	-1.27204	0.0492
